# Supplementary material for: Microbiome processing of organic nitrogen input supports growth and cyanotoxin production of Microcystis aeruginosa cultures
Source: ISME J. 2024 May 8;18(1):wrae082. doi: 10.1093/ismejo/wrae082 (PMC11126159; doi:10.1093/ismejo/wrae082)
Supplement: Table_S3_genome_function_prediction_wrae082 [file table_s3_genome_function_prediction_wrae082.xlsx]

## Sheet: genome function prediction
Culture	GENOME	PATHWAY	PATHWAY_STEPS	STEPS_PRESENT	REACTION	GENES	PATHWAY_DEFINITION
LE19	mLE1981_01	Amino Acid Synthesis - Glutamate (from ammonia)	1	1	2-KG + Ammonia ---> Glutamate	[] | [] | [] | [] | GLU	gdhA | gudB | GLUD1_2 | GDH2 | GLU
LE19	mLE1981_02	Amino Acid Synthesis - Glutamate (from ammonia)	1	1	2-KG + Ammonia ---> Glutamate	gdhA | [] | [] | GDH2 | []	gdhA | gudB | GLUD1_2 | GDH2 | GLU
LE19	mLE1981_03	Amino Acid Synthesis - Glutamate (from ammonia)	1	1	2-KG + Ammonia ---> Glutamate	[] | [] | GLUD1_2 | [] | []	gdhA | gudB | GLUD1_2 | GDH2 | GLU
LE19	mLE1981_04	Amino Acid Synthesis - Glutamate (from ammonia)	1	1	2-KG + Ammonia ---> Glutamate	[] | [] | [] | GDH2 | []	gdhA | gudB | GLUD1_2 | GDH2 | GLU
LE19	mLE1981_05	Amino Acid Synthesis - Glutamate (from ammonia)	1	1	2-KG + Ammonia ---> Glutamate	[] | [] | [] | GDH2 | []	gdhA | gudB | GLUD1_2 | GDH2 | GLU
LE19	mLE1981_06	Amino Acid Synthesis - Glutamate (from ammonia)	1	1	2-KG + Ammonia ---> Glutamate	[] | [] | [] | GDH2 | []	gdhA | gudB | GLUD1_2 | GDH2 | GLU
LE19	mLE1981_07	Amino Acid Synthesis - Glutamate (from ammonia)	1	0	2-KG + Ammonia -X-> Glutamate	[] | [] | [] | [] | []	gdhA | gudB | GLUD1_2 | GDH2 | GLU
LE19	mLE1981_08	Amino Acid Synthesis - Glutamate (from ammonia)	1	1	2-KG + Ammonia ---> Glutamate	[] | [] | [] | GDH2 | []	gdhA | gudB | GLUD1_2 | GDH2 | GLU
LE19	mLE1981_09	Amino Acid Synthesis - Glutamate (from ammonia)	1	1	2-KG + Ammonia ---> Glutamate	[] | [] | GLUD1_2 | [] | []	gdhA | gudB | GLUD1_2 | GDH2 | GLU
LE19	mLE1981_10	Amino Acid Synthesis - Glutamate (from ammonia)	1	1	2-KG + Ammonia ---> Glutamate	[] | [] | [] | GDH2 | []	gdhA | gudB | GLUD1_2 | GDH2 | GLU
LE19	mLE1981_11	Amino Acid Synthesis - Glutamate (from ammonia)	1	1	2-KG + Ammonia ---> Glutamate	[] | [] | [] | GDH2 | []	gdhA | gudB | GLUD1_2 | GDH2 | GLU
LE19	mLE1981_01	Amino Acid Synthesis - Glutamate (from glutamine)	2	2	Glutamate + Ammonia ---> 2-KG + Glutamine ---> 2 Glutamates	glnA -> gltB + gltD	glnA -> gltB + gltD
LE19	mLE1981_02	Amino Acid Synthesis - Glutamate (from glutamine)	2	2	Glutamate + Ammonia ---> 2-KG + Glutamine ---> 2 Glutamates	glnA -> gltD + gltB	glnA -> gltB + gltD
LE19	mLE1981_03	Amino Acid Synthesis - Glutamate (from glutamine)	2	1	Glutamate + Ammonia ---> 2-KG + Glutamine -X-> 2 Glutamates	glnA -> []	glnA -> gltB + gltD
LE19	mLE1981_04	Amino Acid Synthesis - Glutamate (from glutamine)	2	1	Glutamate + Ammonia ---> 2-KG + Glutamine -X-> 2 Glutamates	glnA -> gltD	glnA -> gltB + gltD
LE19	mLE1981_05	Amino Acid Synthesis - Glutamate (from glutamine)	2	2	Glutamate + Ammonia ---> 2-KG + Glutamine ---> 2 Glutamates	glnA -> gltB + gltD	glnA -> gltB + gltD
LE19	mLE1981_06	Amino Acid Synthesis - Glutamate (from glutamine)	2	2	Glutamate + Ammonia ---> 2-KG + Glutamine ---> 2 Glutamates	glnA -> gltD + gltB	glnA -> gltB + gltD
LE19	mLE1981_07	Amino Acid Synthesis - Glutamate (from glutamine)	2	1	Glutamate + Ammonia ---> 2-KG + Glutamine -X-> 2 Glutamates	glnA -> []	glnA -> gltB + gltD
LE19	mLE1981_08	Amino Acid Synthesis - Glutamate (from glutamine)	2	1	Glutamate + Ammonia ---> 2-KG + Glutamine -X-> 2 Glutamates	glnA -> gltD	glnA -> gltB + gltD
LE19	mLE1981_09	Amino Acid Synthesis - Glutamate (from glutamine)	2	1	Glutamate + Ammonia ---> 2-KG + Glutamine -X-> 2 Glutamates	glnA -> gltD	glnA -> gltB + gltD
LE19	mLE1981_10	Amino Acid Synthesis - Glutamate (from glutamine)	2	1	Glutamate + Ammonia ---> 2-KG + Glutamine -X-> 2 Glutamates	glnA -> []	glnA -> gltB + gltD
LE19	mLE1981_11	Amino Acid Synthesis - Glutamate (from glutamine)	2	1	Glutamate + Ammonia ---> 2-KG + Glutamine -X-> 2 Glutamates	glnA -> []	glnA -> gltB + gltD
LE19	mLE1981_01	Amino Acid Synthesis - Glutamine	1	1	Ammonia + glutamate ---> Glutamine	glnA	glnA
LE19	mLE1981_02	Amino Acid Synthesis - Glutamine	1	1	Ammonia + glutamate ---> Glutamine	glnA	glnA
LE19	mLE1981_03	Amino Acid Synthesis - Glutamine	1	1	Ammonia + glutamate ---> Glutamine	glnA	glnA
LE19	mLE1981_04	Amino Acid Synthesis - Glutamine	1	1	Ammonia + glutamate ---> Glutamine	glnA	glnA
LE19	mLE1981_05	Amino Acid Synthesis - Glutamine	1	1	Ammonia + glutamate ---> Glutamine	glnA	glnA
LE19	mLE1981_06	Amino Acid Synthesis - Glutamine	1	1	Ammonia + glutamate ---> Glutamine	glnA	glnA
LE19	mLE1981_07	Amino Acid Synthesis - Glutamine	1	1	Ammonia + glutamate ---> Glutamine	glnA	glnA
LE19	mLE1981_08	Amino Acid Synthesis - Glutamine	1	1	Ammonia + glutamate ---> Glutamine	glnA	glnA
LE19	mLE1981_09	Amino Acid Synthesis - Glutamine	1	1	Ammonia + glutamate ---> Glutamine	glnA	glnA
LE19	mLE1981_10	Amino Acid Synthesis - Glutamine	1	1	Ammonia + glutamate ---> Glutamine	glnA	glnA
LE19	mLE1981_11	Amino Acid Synthesis - Glutamine	1	1	Ammonia + glutamate ---> Glutamine	glnA	glnA
LE19	mLE1981_01	Amino Acid Transport - aapJQMP - General	1	0	AA outside cytoplasm -X-> AA inside cytoplasm	aapQ + aapJ + aapM	aapJ + aapQ + aapM + aapP
LE19	mLE1981_02	Amino Acid Transport - aapJQMP - General	1	0	AA outside cytoplasm -X-> AA inside cytoplasm	[]	aapJ + aapQ + aapM + aapP
LE19	mLE1981_03	Amino Acid Transport - aapJQMP - General	1	0	AA outside cytoplasm -X-> AA inside cytoplasm	[]	aapJ + aapQ + aapM + aapP
LE19	mLE1981_04	Amino Acid Transport - aapJQMP - General	1	0	AA outside cytoplasm -X-> AA inside cytoplasm	aapJ	aapJ + aapQ + aapM + aapP
LE19	mLE1981_05	Amino Acid Transport - aapJQMP - General	1	1	AA outside cytoplasm ---> AA inside cytoplasm	aapQ + aapP + aapJ + aapM	aapJ + aapQ + aapM + aapP
LE19	mLE1981_06	Amino Acid Transport - aapJQMP - General	1	1	AA outside cytoplasm ---> AA inside cytoplasm	aapJ + aapQ + aapP + aapM	aapJ + aapQ + aapM + aapP
LE19	mLE1981_07	Amino Acid Transport - aapJQMP - General	1	0	AA outside cytoplasm -X-> AA inside cytoplasm	[]	aapJ + aapQ + aapM + aapP
LE19	mLE1981_08	Amino Acid Transport - aapJQMP - General	1	1	AA outside cytoplasm ---> AA inside cytoplasm	aapM + aapJ + aapQ + aapP	aapJ + aapQ + aapM + aapP
LE19	mLE1981_09	Amino Acid Transport - aapJQMP - General	1	1	AA outside cytoplasm ---> AA inside cytoplasm	aapQ + aapP + aapJ + aapM	aapJ + aapQ + aapM + aapP
LE19	mLE1981_10	Amino Acid Transport - aapJQMP - General	1	1	AA outside cytoplasm ---> AA inside cytoplasm	aapJ + aapP + aapM + aapQ	aapJ + aapQ + aapM + aapP
LE19	mLE1981_11	Amino Acid Transport - aapJQMP - General	1	1	AA outside cytoplasm ---> AA inside cytoplasm	aapJ + aapQ + aapP + aapM	aapJ + aapQ + aapM + aapP
LE19	mLE1981_01	Amino Acid Transport - E/H+	1	0	E outside cytoplasm -X-> E inside cytoplasm	[]	gltP
LE19	mLE1981_02	Amino Acid Transport - E/H+	1	0	E outside cytoplasm -X-> E inside cytoplasm	[]	gltP
LE19	mLE1981_03	Amino Acid Transport - E/H+	1	0	E outside cytoplasm -X-> E inside cytoplasm	[]	gltP
LE19	mLE1981_04	Amino Acid Transport - E/H+	1	0	E outside cytoplasm -X-> E inside cytoplasm	[]	gltP
LE19	mLE1981_05	Amino Acid Transport - E/H+	1	0	E outside cytoplasm -X-> E inside cytoplasm	[]	gltP
LE19	mLE1981_06	Amino Acid Transport - E/H+	1	0	E outside cytoplasm -X-> E inside cytoplasm	[]	gltP
LE19	mLE1981_07	Amino Acid Transport - E/H+	1	0	E outside cytoplasm -X-> E inside cytoplasm	[]	gltP
LE19	mLE1981_08	Amino Acid Transport - E/H+	1	0	E outside cytoplasm -X-> E inside cytoplasm	[]	gltP
LE19	mLE1981_09	Amino Acid Transport - E/H+	1	0	E outside cytoplasm -X-> E inside cytoplasm	[]	gltP
LE19	mLE1981_10	Amino Acid Transport - E/H+	1	0	E outside cytoplasm -X-> E inside cytoplasm	[]	gltP
LE19	mLE1981_11	Amino Acid Transport - E/H+	1	0	E outside cytoplasm -X-> E inside cytoplasm	[]	gltP
LE19	mLE1981_01	Amino Acid Transport - E/Na+	1	1	E outside cytoplasm ---> E inside cytoplasm	gltS	gltS
LE19	mLE1981_02	Amino Acid Transport - E/Na+	1	0	E outside cytoplasm -X-> E inside cytoplasm	[]	gltS
LE19	mLE1981_03	Amino Acid Transport - E/Na+	1	0	E outside cytoplasm -X-> E inside cytoplasm	[]	gltS
LE19	mLE1981_04	Amino Acid Transport - E/Na+	1	0	E outside cytoplasm -X-> E inside cytoplasm	[]	gltS
LE19	mLE1981_05	Amino Acid Transport - E/Na+	1	1	E outside cytoplasm ---> E inside cytoplasm	gltS	gltS
LE19	mLE1981_06	Amino Acid Transport - E/Na+	1	0	E outside cytoplasm -X-> E inside cytoplasm	[]	gltS
LE19	mLE1981_07	Amino Acid Transport - E/Na+	1	0	E outside cytoplasm -X-> E inside cytoplasm	[]	gltS
LE19	mLE1981_08	Amino Acid Transport - E/Na+	1	0	E outside cytoplasm -X-> E inside cytoplasm	[]	gltS
LE19	mLE1981_09	Amino Acid Transport - E/Na+	1	0	E outside cytoplasm -X-> E inside cytoplasm	[]	gltS
LE19	mLE1981_10	Amino Acid Transport - E/Na+	1	0	E outside cytoplasm -X-> E inside cytoplasm	[]	gltS
LE19	mLE1981_11	Amino Acid Transport - E/Na+	1	0	E outside cytoplasm -X-> E inside cytoplasm	[]	gltS
LE19	mLE1981_01	Amino Acid Transport - glnHPQ - Q	1	0	Q outside cytoplasm -X-> Q inside cytoplasm	glnH	glnH + glnP + glnQ
LE19	mLE1981_02	Amino Acid Transport - glnHPQ - Q	1	0	Q outside cytoplasm -X-> Q inside cytoplasm	[]	glnH + glnP + glnQ
LE19	mLE1981_03	Amino Acid Transport - glnHPQ - Q	1	0	Q outside cytoplasm -X-> Q inside cytoplasm	[]	glnH + glnP + glnQ
LE19	mLE1981_04	Amino Acid Transport - glnHPQ - Q	1	0	Q outside cytoplasm -X-> Q inside cytoplasm	[]	glnH + glnP + glnQ
LE19	mLE1981_05	Amino Acid Transport - glnHPQ - Q	1	0	Q outside cytoplasm -X-> Q inside cytoplasm	[]	glnH + glnP + glnQ
LE19	mLE1981_06	Amino Acid Transport - glnHPQ - Q	1	0	Q outside cytoplasm -X-> Q inside cytoplasm	[]	glnH + glnP + glnQ
LE19	mLE1981_07	Amino Acid Transport - glnHPQ - Q	1	0	Q outside cytoplasm -X-> Q inside cytoplasm	[]	glnH + glnP + glnQ
LE19	mLE1981_08	Amino Acid Transport - glnHPQ - Q	1	0	Q outside cytoplasm -X-> Q inside cytoplasm	[]	glnH + glnP + glnQ
LE19	mLE1981_09	Amino Acid Transport - glnHPQ - Q	1	0	Q outside cytoplasm -X-> Q inside cytoplasm	[]	glnH + glnP + glnQ
LE19	mLE1981_10	Amino Acid Transport - glnHPQ - Q	1	0	Q outside cytoplasm -X-> Q inside cytoplasm	[]	glnH + glnP + glnQ
LE19	mLE1981_11	Amino Acid Transport - glnHPQ - Q	1	0	Q outside cytoplasm -X-> Q inside cytoplasm	[]	glnH + glnP + glnQ
LE19	mLE1981_01	Amino Acid Transport - glt - D,E	1	0	DE outside cytoplasm -X-> DE inside cytoplasm	[]	gltI + gltJ + gltK + gltL
LE19	mLE1981_02	Amino Acid Transport - glt - D,E	1	0	DE outside cytoplasm -X-> DE inside cytoplasm	[]	gltI + gltJ + gltK + gltL
LE19	mLE1981_03	Amino Acid Transport - glt - D,E	1	0	DE outside cytoplasm -X-> DE inside cytoplasm	[]	gltI + gltJ + gltK + gltL
LE19	mLE1981_04	Amino Acid Transport - glt - D,E	1	0	DE outside cytoplasm -X-> DE inside cytoplasm	[]	gltI + gltJ + gltK + gltL
LE19	mLE1981_05	Amino Acid Transport - glt - D,E	1	0	DE outside cytoplasm -X-> DE inside cytoplasm	[]	gltI + gltJ + gltK + gltL
LE19	mLE1981_06	Amino Acid Transport - glt - D,E	1	0	DE outside cytoplasm -X-> DE inside cytoplasm	[]	gltI + gltJ + gltK + gltL
LE19	mLE1981_07	Amino Acid Transport - glt - D,E	1	0	DE outside cytoplasm -X-> DE inside cytoplasm	[]	gltI + gltJ + gltK + gltL
LE19	mLE1981_08	Amino Acid Transport - glt - D,E	1	0	DE outside cytoplasm -X-> DE inside cytoplasm	[]	gltI + gltJ + gltK + gltL
LE19	mLE1981_09	Amino Acid Transport - glt - D,E	1	0	DE outside cytoplasm -X-> DE inside cytoplasm	[]	gltI + gltJ + gltK + gltL
LE19	mLE1981_10	Amino Acid Transport - glt - D,E	1	0	DE outside cytoplasm -X-> DE inside cytoplasm	[]	gltI + gltJ + gltK + gltL
LE19	mLE1981_11	Amino Acid Transport - glt - D,E	1	0	DE outside cytoplasm -X-> DE inside cytoplasm	[]	gltI + gltJ + gltK + gltL
LE19	mLE1981_01	Amino Acid Transport - gluABCD - E	1	0	E outside cytoplasm -X-> E inside cytoplasm	[]	gluA + gluB + gluC + gluD
LE19	mLE1981_02	Amino Acid Transport - gluABCD - E	1	0	E outside cytoplasm -X-> E inside cytoplasm	[]	gluA + gluB + gluC + gluD
LE19	mLE1981_03	Amino Acid Transport - gluABCD - E	1	0	E outside cytoplasm -X-> E inside cytoplasm	[]	gluA + gluB + gluC + gluD
LE19	mLE1981_04	Amino Acid Transport - gluABCD - E	1	0	E outside cytoplasm -X-> E inside cytoplasm	[]	gluA + gluB + gluC + gluD
LE19	mLE1981_05	Amino Acid Transport - gluABCD - E	1	0	E outside cytoplasm -X-> E inside cytoplasm	[]	gluA + gluB + gluC + gluD
LE19	mLE1981_06	Amino Acid Transport - gluABCD - E	1	0	E outside cytoplasm -X-> E inside cytoplasm	[]	gluA + gluB + gluC + gluD
LE19	mLE1981_07	Amino Acid Transport - gluABCD - E	1	0	E outside cytoplasm -X-> E inside cytoplasm	[]	gluA + gluB + gluC + gluD
LE19	mLE1981_08	Amino Acid Transport - gluABCD - E	1	0	E outside cytoplasm -X-> E inside cytoplasm	[]	gluA + gluB + gluC + gluD
LE19	mLE1981_09	Amino Acid Transport - gluABCD - E	1	0	E outside cytoplasm -X-> E inside cytoplasm	[]	gluA + gluB + gluC + gluD
LE19	mLE1981_10	Amino Acid Transport - gluABCD - E	1	0	E outside cytoplasm -X-> E inside cytoplasm	[]	gluA + gluB + gluC + gluD
LE19	mLE1981_11	Amino Acid Transport - gluABCD - E	1	0	E outside cytoplasm -X-> E inside cytoplasm	[]	gluA + gluB + gluC + gluD
LE19	mLE1981_01	Amino Acid Transport - PEB1 - D,E,Q	1	0	DEQ outside cytoplasm -X-> DEQ inside cytoplasm	[]	peb1A + peb1B + peb1C
LE19	mLE1981_02	Amino Acid Transport - PEB1 - D,E,Q	1	0	DEQ outside cytoplasm -X-> DEQ inside cytoplasm	[]	peb1A + peb1B + peb1C
LE19	mLE1981_03	Amino Acid Transport - PEB1 - D,E,Q	1	0	DEQ outside cytoplasm -X-> DEQ inside cytoplasm	[]	peb1A + peb1B + peb1C
LE19	mLE1981_04	Amino Acid Transport - PEB1 - D,E,Q	1	0	DEQ outside cytoplasm -X-> DEQ inside cytoplasm	[]	peb1A + peb1B + peb1C
LE19	mLE1981_05	Amino Acid Transport - PEB1 - D,E,Q	1	0	DEQ outside cytoplasm -X-> DEQ inside cytoplasm	[]	peb1A + peb1B + peb1C
LE19	mLE1981_06	Amino Acid Transport - PEB1 - D,E,Q	1	0	DEQ outside cytoplasm -X-> DEQ inside cytoplasm	[]	peb1A + peb1B + peb1C
LE19	mLE1981_07	Amino Acid Transport - PEB1 - D,E,Q	1	0	DEQ outside cytoplasm -X-> DEQ inside cytoplasm	[]	peb1A + peb1B + peb1C
LE19	mLE1981_08	Amino Acid Transport - PEB1 - D,E,Q	1	0	DEQ outside cytoplasm -X-> DEQ inside cytoplasm	[]	peb1A + peb1B + peb1C
LE19	mLE1981_09	Amino Acid Transport - PEB1 - D,E,Q	1	0	DEQ outside cytoplasm -X-> DEQ inside cytoplasm	[]	peb1A + peb1B + peb1C
LE19	mLE1981_10	Amino Acid Transport - PEB1 - D,E,Q	1	0	DEQ outside cytoplasm -X-> DEQ inside cytoplasm	[]	peb1A + peb1B + peb1C
LE19	mLE1981_11	Amino Acid Transport - PEB1 - D,E,Q	1	0	DEQ outside cytoplasm -X-> DEQ inside cytoplasm	[]	peb1A + peb1B + peb1C
LE19	mLE1981_01	Nitrogen - Ammonia assimilation/Nitrogen Mineralization	1	1	NA	glnA | [] | [] | [] | []	glnA | gdhA | gudB | GLUD1_2 | GDH2
LE19	mLE1981_02	Nitrogen - Ammonia assimilation/Nitrogen Mineralization	1	1	NA	glnA | gdhA | [] | [] | GDH2	glnA | gdhA | gudB | GLUD1_2 | GDH2
LE19	mLE1981_03	Nitrogen - Ammonia assimilation/Nitrogen Mineralization	1	1	NA	glnA | [] | [] | GLUD1_2 | []	glnA | gdhA | gudB | GLUD1_2 | GDH2
LE19	mLE1981_04	Nitrogen - Ammonia assimilation/Nitrogen Mineralization	1	1	NA	glnA | [] | [] | [] | GDH2	glnA | gdhA | gudB | GLUD1_2 | GDH2
LE19	mLE1981_05	Nitrogen - Ammonia assimilation/Nitrogen Mineralization	1	1	NA	glnA | [] | [] | [] | GDH2	glnA | gdhA | gudB | GLUD1_2 | GDH2
LE19	mLE1981_06	Nitrogen - Ammonia assimilation/Nitrogen Mineralization	1	1	NA	glnA | [] | [] | [] | GDH2	glnA | gdhA | gudB | GLUD1_2 | GDH2
LE19	mLE1981_07	Nitrogen - Ammonia assimilation/Nitrogen Mineralization	1	1	NA	glnA | [] | [] | [] | []	glnA | gdhA | gudB | GLUD1_2 | GDH2
LE19	mLE1981_08	Nitrogen - Ammonia assimilation/Nitrogen Mineralization	1	1	NA	glnA | [] | [] | [] | GDH2	glnA | gdhA | gudB | GLUD1_2 | GDH2
LE19	mLE1981_09	Nitrogen - Ammonia assimilation/Nitrogen Mineralization	1	1	NA	glnA | [] | [] | GLUD1_2 | []	glnA | gdhA | gudB | GLUD1_2 | GDH2
LE19	mLE1981_10	Nitrogen - Ammonia assimilation/Nitrogen Mineralization	1	1	NA	glnA | [] | [] | [] | GDH2	glnA | gdhA | gudB | GLUD1_2 | GDH2
LE19	mLE1981_11	Nitrogen - Ammonia assimilation/Nitrogen Mineralization	1	1	NA	glnA | [] | [] | [] | GDH2	glnA | gdhA | gudB | GLUD1_2 | GDH2
LE19	mLE1981_01	Nitrogen - Assimilatory nitrate reduction	2	2	nitrate ---> nitrite ---> ammonia	narB | [] | [] -> [] | nirA	narB | NR | nasA + nasB -> NIT-6 | nirA
LE19	mLE1981_02	Nitrogen - Assimilatory nitrate reduction	2	0	nitrate -X-> nitrite -X-> ammonia	[] | [] | [] -> [] | []	narB | NR | nasA + nasB -> NIT-6 | nirA
LE19	mLE1981_03	Nitrogen - Assimilatory nitrate reduction	2	0	nitrate -X-> nitrite -X-> ammonia	[] | [] | [] -> [] | []	narB | NR | nasA + nasB -> NIT-6 | nirA
LE19	mLE1981_04	Nitrogen - Assimilatory nitrate reduction	2	0	nitrate -X-> nitrite -X-> ammonia	[] | [] | [] -> [] | []	narB | NR | nasA + nasB -> NIT-6 | nirA
LE19	mLE1981_05	Nitrogen - Assimilatory nitrate reduction	2	0	nitrate -X-> nitrite -X-> ammonia	[] | [] | [] -> [] | []	narB | NR | nasA + nasB -> NIT-6 | nirA
LE19	mLE1981_06	Nitrogen - Assimilatory nitrate reduction	2	0	nitrate -X-> nitrite -X-> ammonia	[] | [] | [] -> [] | []	narB | NR | nasA + nasB -> NIT-6 | nirA
LE19	mLE1981_07	Nitrogen - Assimilatory nitrate reduction	2	0	nitrate -X-> nitrite -X-> ammonia	[] | [] | [] -> [] | []	narB | NR | nasA + nasB -> NIT-6 | nirA
LE19	mLE1981_08	Nitrogen - Assimilatory nitrate reduction	2	0	nitrate -X-> nitrite -X-> ammonia	[] | [] | nasA -> [] | []	narB | NR | nasA + nasB -> NIT-6 | nirA
LE19	mLE1981_09	Nitrogen - Assimilatory nitrate reduction	2	0	nitrate -X-> nitrite -X-> ammonia	[] | [] | [] -> [] | []	narB | NR | nasA + nasB -> NIT-6 | nirA
LE19	mLE1981_10	Nitrogen - Assimilatory nitrate reduction	2	0	nitrate -X-> nitrite -X-> ammonia	[] | [] | [] -> [] | []	narB | NR | nasA + nasB -> NIT-6 | nirA
LE19	mLE1981_11	Nitrogen - Assimilatory nitrate reduction	2	0	nitrate -X-> nitrite -X-> ammonia	[] | [] | [] -> [] | []	narB | NR | nasA + nasB -> NIT-6 | nirA
LE19	mLE1981_01	Nitrogen - Denitrification	4	0	nitrate -X-> nitrite -X-> nitric oxide -X-> nitrous oxide -X-> nitrogen	[] | [] -> [] | [] -> [] -> []	narG + narH + narI | napA + napB -> nirK | nirS -> norB + norC -> nosZ
LE19	mLE1981_02	Nitrogen - Denitrification	4	0	nitrate -X-> nitrite -X-> nitric oxide -X-> nitrous oxide -X-> nitrogen	[] | [] -> [] | [] -> [] -> []	narG + narH + narI | napA + napB -> nirK | nirS -> norB + norC -> nosZ
LE19	mLE1981_03	Nitrogen - Denitrification	4	0	nitrate -X-> nitrite -X-> nitric oxide -X-> nitrous oxide -X-> nitrogen	[] | [] -> [] | [] -> [] -> []	narG + narH + narI | napA + napB -> nirK | nirS -> norB + norC -> nosZ
LE19	mLE1981_04	Nitrogen - Denitrification	4	0	nitrate -X-> nitrite -X-> nitric oxide -X-> nitrous oxide -X-> nitrogen	[] | [] -> [] | [] -> [] -> []	narG + narH + narI | napA + napB -> nirK | nirS -> norB + norC -> nosZ
LE19	mLE1981_05	Nitrogen - Denitrification	4	0	nitrate -X-> nitrite -X-> nitric oxide -X-> nitrous oxide -X-> nitrogen	[] | [] -> [] | [] -> [] -> []	narG + narH + narI | napA + napB -> nirK | nirS -> norB + norC -> nosZ
LE19	mLE1981_06	Nitrogen - Denitrification	4	0	nitrate -X-> nitrite -X-> nitric oxide -X-> nitrous oxide -X-> nitrogen	[] | [] -> [] | [] -> [] -> []	narG + narH + narI | napA + napB -> nirK | nirS -> norB + norC -> nosZ
LE19	mLE1981_07	Nitrogen - Denitrification	4	0	nitrate -X-> nitrite -X-> nitric oxide -X-> nitrous oxide -X-> nitrogen	[] | [] -> [] | [] -> [] -> []	narG + narH + narI | napA + napB -> nirK | nirS -> norB + norC -> nosZ
LE19	mLE1981_08	Nitrogen - Denitrification	4	0	nitrate -X-> nitrite -X-> nitric oxide -X-> nitrous oxide -X-> nitrogen	[] | [] -> [] | [] -> [] -> []	narG + narH + narI | napA + napB -> nirK | nirS -> norB + norC -> nosZ
LE19	mLE1981_09	Nitrogen - Denitrification	4	0	nitrate -X-> nitrite -X-> nitric oxide -X-> nitrous oxide -X-> nitrogen	[] | [] -> [] | [] -> [] -> []	narG + narH + narI | napA + napB -> nirK | nirS -> norB + norC -> nosZ
LE19	mLE1981_10	Nitrogen - Denitrification	4	0	nitrate -X-> nitrite -X-> nitric oxide -X-> nitrous oxide -X-> nitrogen	[] | [] -> [] | [] -> [] -> []	narG + narH + narI | napA + napB -> nirK | nirS -> norB + norC -> nosZ
LE19	mLE1981_11	Nitrogen - Denitrification	4	0	nitrate -X-> nitrite -X-> nitric oxide -X-> nitrous oxide -X-> nitrogen	narG + narI | [] -> [] | [] -> [] -> []	narG + narH + narI | napA + napB -> nirK | nirS -> norB + norC -> nosZ
LE19	mLE1981_01	Nitrogen - Dissimilatory nitrate reduction	2	0	nitrate -X-> nitrite -X-> ammonia	[] | [] -> [] | []	narG + narH + narI | napA + napB -> nirB + nirD | nrfA + nrfH
LE19	mLE1981_02	Nitrogen - Dissimilatory nitrate reduction	2	0	nitrate -X-> nitrite -X-> ammonia	[] | [] -> [] | []	narG + narH + narI | napA + napB -> nirB + nirD | nrfA + nrfH
LE19	mLE1981_03	Nitrogen - Dissimilatory nitrate reduction	2	0	nitrate -X-> nitrite -X-> ammonia	[] | [] -> [] | []	narG + narH + narI | napA + napB -> nirB + nirD | nrfA + nrfH
LE19	mLE1981_04	Nitrogen - Dissimilatory nitrate reduction	2	0	nitrate -X-> nitrite -X-> ammonia	[] | [] -> [] | []	narG + narH + narI | napA + napB -> nirB + nirD | nrfA + nrfH
LE19	mLE1981_05	Nitrogen - Dissimilatory nitrate reduction	2	0	nitrate -X-> nitrite -X-> ammonia	[] | [] -> [] | []	narG + narH + narI | napA + napB -> nirB + nirD | nrfA + nrfH
LE19	mLE1981_06	Nitrogen - Dissimilatory nitrate reduction	2	0	nitrate -X-> nitrite -X-> ammonia	[] | [] -> [] | []	narG + narH + narI | napA + napB -> nirB + nirD | nrfA + nrfH
LE19	mLE1981_07	Nitrogen - Dissimilatory nitrate reduction	2	0	nitrate -X-> nitrite -X-> ammonia	[] | [] -> [] | []	narG + narH + narI | napA + napB -> nirB + nirD | nrfA + nrfH
LE19	mLE1981_08	Nitrogen - Dissimilatory nitrate reduction	2	0	nitrate -X-> nitrite -X-> ammonia	[] | [] -> [] | []	narG + narH + narI | napA + napB -> nirB + nirD | nrfA + nrfH
LE19	mLE1981_09	Nitrogen - Dissimilatory nitrate reduction	2	0	nitrate -X-> nitrite -X-> ammonia	[] | [] -> [] | []	narG + narH + narI | napA + napB -> nirB + nirD | nrfA + nrfH
LE19	mLE1981_10	Nitrogen - Dissimilatory nitrate reduction	2	0	nitrate -X-> nitrite -X-> ammonia	[] | [] -> [] | []	narG + narH + narI | napA + napB -> nirB + nirD | nrfA + nrfH
LE19	mLE1981_11	Nitrogen - Dissimilatory nitrate reduction	2	0	nitrate -X-> nitrite -X-> ammonia	narG + narI | [] -> [] | []	narG + narH + narI | napA + napB -> nirB + nirD | nrfA + nrfH
LE19	mLE1981_01	Nitrogen - N2 fixation	1	0	nitrogen -X-> ammonia	[] | []	nifD + nifH + nifK | vnfD + vnfK + vnfG + vnfH
LE19	mLE1981_02	Nitrogen - N2 fixation	1	0	nitrogen -X-> ammonia	[] | []	nifD + nifH + nifK | vnfD + vnfK + vnfG + vnfH
LE19	mLE1981_03	Nitrogen - N2 fixation	1	0	nitrogen -X-> ammonia	[] | []	nifD + nifH + nifK | vnfD + vnfK + vnfG + vnfH
LE19	mLE1981_04	Nitrogen - N2 fixation	1	0	nitrogen -X-> ammonia	[] | []	nifD + nifH + nifK | vnfD + vnfK + vnfG + vnfH
LE19	mLE1981_05	Nitrogen - N2 fixation	1	0	nitrogen -X-> ammonia	[] | []	nifD + nifH + nifK | vnfD + vnfK + vnfG + vnfH
LE19	mLE1981_06	Nitrogen - N2 fixation	1	0	nitrogen -X-> ammonia	[] | []	nifD + nifH + nifK | vnfD + vnfK + vnfG + vnfH
LE19	mLE1981_07	Nitrogen - N2 fixation	1	0	nitrogen -X-> ammonia	[] | []	nifD + nifH + nifK | vnfD + vnfK + vnfG + vnfH
LE19	mLE1981_08	Nitrogen - N2 fixation	1	0	nitrogen -X-> ammonia	[] | []	nifD + nifH + nifK | vnfD + vnfK + vnfG + vnfH
LE19	mLE1981_09	Nitrogen - N2 fixation	1	0	nitrogen -X-> ammonia	[] | []	nifD + nifH + nifK | vnfD + vnfK + vnfG + vnfH
LE19	mLE1981_10	Nitrogen - N2 fixation	1	0	nitrogen -X-> ammonia	[] | []	nifD + nifH + nifK | vnfD + vnfK + vnfG + vnfH
LE19	mLE1981_11	Nitrogen - N2 fixation	1	0	nitrogen -X-> ammonia	[] | []	nifD + nifH + nifK | vnfD + vnfK + vnfG + vnfH
LE19	mLE1981_01	Nitrogen - Nitrification	3	0	ammonia -X-> hydroxylamine -X-> nitrite -X-> nitrate	[] -> [] -> []	pmoA-amoA + pmoB-amoB + pmoC-amoC -> hao -> narG + narH
LE19	mLE1981_02	Nitrogen - Nitrification	3	0	ammonia -X-> hydroxylamine -X-> nitrite -X-> nitrate	[] -> [] -> []	pmoA-amoA + pmoB-amoB + pmoC-amoC -> hao -> narG + narH
LE19	mLE1981_03	Nitrogen - Nitrification	3	0	ammonia -X-> hydroxylamine -X-> nitrite -X-> nitrate	[] -> [] -> []	pmoA-amoA + pmoB-amoB + pmoC-amoC -> hao -> narG + narH
LE19	mLE1981_04	Nitrogen - Nitrification	3	0	ammonia -X-> hydroxylamine -X-> nitrite -X-> nitrate	[] -> [] -> []	pmoA-amoA + pmoB-amoB + pmoC-amoC -> hao -> narG + narH
LE19	mLE1981_05	Nitrogen - Nitrification	3	0	ammonia -X-> hydroxylamine -X-> nitrite -X-> nitrate	[] -> [] -> []	pmoA-amoA + pmoB-amoB + pmoC-amoC -> hao -> narG + narH
LE19	mLE1981_06	Nitrogen - Nitrification	3	0	ammonia -X-> hydroxylamine -X-> nitrite -X-> nitrate	[] -> [] -> []	pmoA-amoA + pmoB-amoB + pmoC-amoC -> hao -> narG + narH
LE19	mLE1981_07	Nitrogen - Nitrification	3	0	ammonia -X-> hydroxylamine -X-> nitrite -X-> nitrate	[] -> [] -> []	pmoA-amoA + pmoB-amoB + pmoC-amoC -> hao -> narG + narH
LE19	mLE1981_08	Nitrogen - Nitrification	3	0	ammonia -X-> hydroxylamine -X-> nitrite -X-> nitrate	[] -> [] -> []	pmoA-amoA + pmoB-amoB + pmoC-amoC -> hao -> narG + narH
LE19	mLE1981_09	Nitrogen - Nitrification	3	0	ammonia -X-> hydroxylamine -X-> nitrite -X-> nitrate	[] -> [] -> []	pmoA-amoA + pmoB-amoB + pmoC-amoC -> hao -> narG + narH
LE19	mLE1981_10	Nitrogen - Nitrification	3	0	ammonia -X-> hydroxylamine -X-> nitrite -X-> nitrate	[] -> [] -> []	pmoA-amoA + pmoB-amoB + pmoC-amoC -> hao -> narG + narH
LE19	mLE1981_11	Nitrogen - Nitrification	3	0	ammonia -X-> hydroxylamine -X-> nitrite -X-> nitrate	[] -> [] -> narG	pmoA-amoA + pmoB-amoB + pmoC-amoC -> hao -> narG + narH
LE19	mLE1981_01	Transport - Ammonium	1	1	NA	amt	amt
LE19	mLE1981_02	Transport - Ammonium	1	1	NA	amt	amt
LE19	mLE1981_03	Transport - Ammonium	1	0	NA	[]	amt
LE19	mLE1981_04	Transport - Ammonium	1	1	NA	amt	amt
LE19	mLE1981_05	Transport - Ammonium	1	1	NA	amt	amt
LE19	mLE1981_06	Transport - Ammonium	1	1	NA	amt	amt
LE19	mLE1981_07	Transport - Ammonium	1	1	NA	amt	amt
LE19	mLE1981_08	Transport - Ammonium	1	1	NA	amt	amt
LE19	mLE1981_09	Transport - Ammonium	1	1	NA	amt	amt
LE19	mLE1981_10	Transport - Ammonium	1	1	NA	amt	amt
LE19	mLE1981_11	Transport - Ammonium	1	1	NA	amt	amt
LE19	mLE1981_01	Transport - Nitrate/nitrite - M00615	1	0	NA	nrtB + nrtD + nrtA | []	nrtA + nrtB + nrtC + nrtD | narK
LE19	mLE1981_02	Transport - Nitrate/nitrite - M00615	1	0	NA	[] | []	nrtA + nrtB + nrtC + nrtD | narK
LE19	mLE1981_03	Transport - Nitrate/nitrite - M00615	1	0	NA	[] | []	nrtA + nrtB + nrtC + nrtD | narK
LE19	mLE1981_04	Transport - Nitrate/nitrite - M00615	1	0	NA	[] | []	nrtA + nrtB + nrtC + nrtD | narK
LE19	mLE1981_05	Transport - Nitrate/nitrite - M00615	1	0	NA	nrtB + nrtA | []	nrtA + nrtB + nrtC + nrtD | narK
LE19	mLE1981_06	Transport - Nitrate/nitrite - M00615	1	0	NA	nrtA + nrtB | []	nrtA + nrtB + nrtC + nrtD | narK
LE19	mLE1981_07	Transport - Nitrate/nitrite - M00615	1	0	NA	[] | []	nrtA + nrtB + nrtC + nrtD | narK
LE19	mLE1981_08	Transport - Nitrate/nitrite - M00615	1	0	NA	nrtC + nrtA + nrtB | []	nrtA + nrtB + nrtC + nrtD | narK
LE19	mLE1981_09	Transport - Nitrate/nitrite - M00615	1	0	NA	[] | []	nrtA + nrtB + nrtC + nrtD | narK
LE19	mLE1981_10	Transport - Nitrate/nitrite - M00615	1	0	NA	nrtB | []	nrtA + nrtB + nrtC + nrtD | narK
LE19	mLE1981_11	Transport - Nitrate/nitrite - M00615	1	1	NA	[] | narK	nrtA + nrtB + nrtC + nrtD | narK
LE19	mLE1981_01	Tryptophan to IAA I	2	1	tryptophan -X-> indole-3-acetamide ---> indoleacetate	[] -> amiE | []	iaaM -> amiE | iaaH
LE19	mLE1981_02	Tryptophan to IAA I	2	1	tryptophan -X-> indole-3-acetamide ---> indoleacetate	[] -> amiE | []	iaaM -> amiE | iaaH
LE19	mLE1981_03	Tryptophan to IAA I	2	1	tryptophan -X-> indole-3-acetamide ---> indoleacetate	[] -> amiE | []	iaaM -> amiE | iaaH
LE19	mLE1981_04	Tryptophan to IAA I	2	1	tryptophan -X-> indole-3-acetamide ---> indoleacetate	[] -> amiE | []	iaaM -> amiE | iaaH
LE19	mLE1981_05	Tryptophan to IAA I	2	1	tryptophan -X-> indole-3-acetamide ---> indoleacetate	[] -> amiE | []	iaaM -> amiE | iaaH
LE19	mLE1981_06	Tryptophan to IAA I	2	1	tryptophan -X-> indole-3-acetamide ---> indoleacetate	[] -> amiE | []	iaaM -> amiE | iaaH
LE19	mLE1981_07	Tryptophan to IAA I	2	1	tryptophan -X-> indole-3-acetamide ---> indoleacetate	[] -> amiE | []	iaaM -> amiE | iaaH
LE19	mLE1981_08	Tryptophan to IAA I	2	1	tryptophan -X-> indole-3-acetamide ---> indoleacetate	[] -> amiE | []	iaaM -> amiE | iaaH
LE19	mLE1981_09	Tryptophan to IAA I	2	1	tryptophan -X-> indole-3-acetamide ---> indoleacetate	[] -> amiE | []	iaaM -> amiE | iaaH
LE19	mLE1981_10	Tryptophan to IAA I	2	1	tryptophan -X-> indole-3-acetamide ---> indoleacetate	[] -> amiE | []	iaaM -> amiE | iaaH
LE19	mLE1981_11	Tryptophan to IAA I	2	1	tryptophan -X-> indole-3-acetamide ---> indoleacetate	[] -> amiE | []	iaaM -> amiE | iaaH
LE19	mLE1981_01	Tryptophan to IAA II	3	2	tryptophan ---> tryptamine ---> indole-3-acetaldehyde -X-> indoleacetate	[] | PSID -> [] | MAO -> [] | [] | [] | [] | []	DDC | PSID -> AOC1 | MAO -> ALDH | ALDH7A1 | ALDH9A1 | AAO1_2 | AAO4
LE19	mLE1981_02	Tryptophan to IAA II	3	1	tryptophan ---> tryptamine -X-> indole-3-acetaldehyde -X-> indoleacetate	[] | PSID -> [] | [] -> [] | [] | [] | [] | []	DDC | PSID -> AOC1 | MAO -> ALDH | ALDH7A1 | ALDH9A1 | AAO1_2 | AAO4
LE19	mLE1981_03	Tryptophan to IAA II	3	0	tryptophan -X-> tryptamine -X-> indole-3-acetaldehyde -X-> indoleacetate	[] | [] -> [] | [] -> [] | [] | [] | [] | []	DDC | PSID -> AOC1 | MAO -> ALDH | ALDH7A1 | ALDH9A1 | AAO1_2 | AAO4
LE19	mLE1981_04	Tryptophan to IAA II	3	0	tryptophan -X-> tryptamine -X-> indole-3-acetaldehyde -X-> indoleacetate	[] | [] -> [] | [] -> [] | [] | [] | [] | []	DDC | PSID -> AOC1 | MAO -> ALDH | ALDH7A1 | ALDH9A1 | AAO1_2 | AAO4
LE19	mLE1981_05	Tryptophan to IAA II	3	0	tryptophan -X-> tryptamine -X-> indole-3-acetaldehyde -X-> indoleacetate	[] | [] -> [] | [] -> [] | [] | [] | [] | []	DDC | PSID -> AOC1 | MAO -> ALDH | ALDH7A1 | ALDH9A1 | AAO1_2 | AAO4
LE19	mLE1981_06	Tryptophan to IAA II	3	0	tryptophan -X-> tryptamine -X-> indole-3-acetaldehyde -X-> indoleacetate	[] | [] -> [] | [] -> [] | [] | [] | [] | []	DDC | PSID -> AOC1 | MAO -> ALDH | ALDH7A1 | ALDH9A1 | AAO1_2 | AAO4
LE19	mLE1981_07	Tryptophan to IAA II	3	3	tryptophan ---> tryptamine ---> indole-3-acetaldehyde ---> indoleacetate	DDC | [] -> [] | MAO -> ALDH | [] | [] | [] | []	DDC | PSID -> AOC1 | MAO -> ALDH | ALDH7A1 | ALDH9A1 | AAO1_2 | AAO4
LE19	mLE1981_08	Tryptophan to IAA II	3	0	tryptophan -X-> tryptamine -X-> indole-3-acetaldehyde -X-> indoleacetate	[] | [] -> [] | [] -> [] | [] | [] | [] | []	DDC | PSID -> AOC1 | MAO -> ALDH | ALDH7A1 | ALDH9A1 | AAO1_2 | AAO4
LE19	mLE1981_09	Tryptophan to IAA II	3	0	tryptophan -X-> tryptamine -X-> indole-3-acetaldehyde -X-> indoleacetate	[] | [] -> [] | [] -> [] | [] | [] | [] | []	DDC | PSID -> AOC1 | MAO -> ALDH | ALDH7A1 | ALDH9A1 | AAO1_2 | AAO4
LE19	mLE1981_10	Tryptophan to IAA II	3	1	tryptophan ---> tryptamine -X-> indole-3-acetaldehyde -X-> indoleacetate	[] | PSID -> [] | [] -> [] | [] | [] | [] | []	DDC | PSID -> AOC1 | MAO -> ALDH | ALDH7A1 | ALDH9A1 | AAO1_2 | AAO4
LE19	mLE1981_11	Tryptophan to IAA II	3	0	tryptophan -X-> tryptamine -X-> indole-3-acetaldehyde -X-> indoleacetate	[] | [] -> [] | [] -> [] | [] | [] | [] | []	DDC | PSID -> AOC1 | MAO -> ALDH | ALDH7A1 | ALDH9A1 | AAO1_2 | AAO4
LE19	mLE1981_01	Tryptophan to IAA III	3	0	tryptophan -X-> indolepyruvate -X-> indole-3-acetaldehyde -X-> indoleacetate	[] | [] | [] | [] -> [] -> [] | [] | [] | [] | []	IL4I1 | Tam1 | ARO8 | TAA1 -> ipdC -> ALDH | ALDH7A1 | ALDH9A1 | AAO1_2 | AAO4
LE19	mLE1981_02	Tryptophan to IAA III	3	0	tryptophan -X-> indolepyruvate -X-> indole-3-acetaldehyde -X-> indoleacetate	[] | [] | [] | [] -> [] -> [] | [] | [] | [] | []	IL4I1 | Tam1 | ARO8 | TAA1 -> ipdC -> ALDH | ALDH7A1 | ALDH9A1 | AAO1_2 | AAO4
LE19	mLE1981_03	Tryptophan to IAA III	3	0	tryptophan -X-> indolepyruvate -X-> indole-3-acetaldehyde -X-> indoleacetate	[] | [] | [] | [] -> [] -> [] | [] | [] | [] | []	IL4I1 | Tam1 | ARO8 | TAA1 -> ipdC -> ALDH | ALDH7A1 | ALDH9A1 | AAO1_2 | AAO4
LE19	mLE1981_04	Tryptophan to IAA III	3	0	tryptophan -X-> indolepyruvate -X-> indole-3-acetaldehyde -X-> indoleacetate	[] | [] | [] | [] -> [] -> [] | [] | [] | [] | []	IL4I1 | Tam1 | ARO8 | TAA1 -> ipdC -> ALDH | ALDH7A1 | ALDH9A1 | AAO1_2 | AAO4
LE19	mLE1981_05	Tryptophan to IAA III	3	0	tryptophan -X-> indolepyruvate -X-> indole-3-acetaldehyde -X-> indoleacetate	[] | [] | [] | [] -> [] -> [] | [] | [] | [] | []	IL4I1 | Tam1 | ARO8 | TAA1 -> ipdC -> ALDH | ALDH7A1 | ALDH9A1 | AAO1_2 | AAO4
LE19	mLE1981_06	Tryptophan to IAA III	3	0	tryptophan -X-> indolepyruvate -X-> indole-3-acetaldehyde -X-> indoleacetate	[] | [] | [] | [] -> [] -> [] | [] | [] | [] | []	IL4I1 | Tam1 | ARO8 | TAA1 -> ipdC -> ALDH | ALDH7A1 | ALDH9A1 | AAO1_2 | AAO4
LE19	mLE1981_07	Tryptophan to IAA III	3	1	tryptophan -X-> indolepyruvate -X-> indole-3-acetaldehyde ---> indoleacetate	[] | [] | [] | [] -> [] -> ALDH | [] | [] | [] | []	IL4I1 | Tam1 | ARO8 | TAA1 -> ipdC -> ALDH | ALDH7A1 | ALDH9A1 | AAO1_2 | AAO4
LE19	mLE1981_08	Tryptophan to IAA III	3	0	tryptophan -X-> indolepyruvate -X-> indole-3-acetaldehyde -X-> indoleacetate	[] | [] | [] | [] -> [] -> [] | [] | [] | [] | []	IL4I1 | Tam1 | ARO8 | TAA1 -> ipdC -> ALDH | ALDH7A1 | ALDH9A1 | AAO1_2 | AAO4
LE19	mLE1981_09	Tryptophan to IAA III	3	0	tryptophan -X-> indolepyruvate -X-> indole-3-acetaldehyde -X-> indoleacetate	[] | [] | [] | [] -> [] -> [] | [] | [] | [] | []	IL4I1 | Tam1 | ARO8 | TAA1 -> ipdC -> ALDH | ALDH7A1 | ALDH9A1 | AAO1_2 | AAO4
LE19	mLE1981_10	Tryptophan to IAA III	3	0	tryptophan -X-> indolepyruvate -X-> indole-3-acetaldehyde -X-> indoleacetate	[] | [] | [] | [] -> [] -> [] | [] | [] | [] | []	IL4I1 | Tam1 | ARO8 | TAA1 -> ipdC -> ALDH | ALDH7A1 | ALDH9A1 | AAO1_2 | AAO4
LE19	mLE1981_11	Tryptophan to IAA III	3	0	tryptophan -X-> indolepyruvate -X-> indole-3-acetaldehyde -X-> indoleacetate	[] | [] | [] | [] -> [] -> [] | [] | [] | [] | []	IL4I1 | Tam1 | ARO8 | TAA1 -> ipdC -> ALDH | ALDH7A1 | ALDH9A1 | AAO1_2 | AAO4
LE19	mLE1981_01	Tryptophan to IAA IV	3	0	tryptophan -X-> indole-3-acetaldehyde oxime -X-> 3-indoleacetonitrile -X-> indoleacetate	[] | [] -> [] -> []	CYP79B1_2 | CYP79B3 -> CYP71A13 -> E3.5.5.1
LE19	mLE1981_02	Tryptophan to IAA IV	3	1	tryptophan -X-> indole-3-acetaldehyde oxime -X-> 3-indoleacetonitrile ---> indoleacetate	[] | [] -> [] -> E3.5.5.1	CYP79B1_2 | CYP79B3 -> CYP71A13 -> E3.5.5.1
LE19	mLE1981_03	Tryptophan to IAA IV	3	0	tryptophan -X-> indole-3-acetaldehyde oxime -X-> 3-indoleacetonitrile -X-> indoleacetate	[] | [] -> [] -> []	CYP79B1_2 | CYP79B3 -> CYP71A13 -> E3.5.5.1
LE19	mLE1981_04	Tryptophan to IAA IV	3	0	tryptophan -X-> indole-3-acetaldehyde oxime -X-> 3-indoleacetonitrile -X-> indoleacetate	[] | [] -> [] -> []	CYP79B1_2 | CYP79B3 -> CYP71A13 -> E3.5.5.1
LE19	mLE1981_05	Tryptophan to IAA IV	3	0	tryptophan -X-> indole-3-acetaldehyde oxime -X-> 3-indoleacetonitrile -X-> indoleacetate	[] | [] -> [] -> []	CYP79B1_2 | CYP79B3 -> CYP71A13 -> E3.5.5.1
LE19	mLE1981_06	Tryptophan to IAA IV	3	0	tryptophan -X-> indole-3-acetaldehyde oxime -X-> 3-indoleacetonitrile -X-> indoleacetate	[] | [] -> [] -> []	CYP79B1_2 | CYP79B3 -> CYP71A13 -> E3.5.5.1
LE19	mLE1981_07	Tryptophan to IAA IV	3	0	tryptophan -X-> indole-3-acetaldehyde oxime -X-> 3-indoleacetonitrile -X-> indoleacetate	[] | [] -> [] -> []	CYP79B1_2 | CYP79B3 -> CYP71A13 -> E3.5.5.1
LE19	mLE1981_08	Tryptophan to IAA IV	3	0	tryptophan -X-> indole-3-acetaldehyde oxime -X-> 3-indoleacetonitrile -X-> indoleacetate	[] | [] -> [] -> []	CYP79B1_2 | CYP79B3 -> CYP71A13 -> E3.5.5.1
LE19	mLE1981_09	Tryptophan to IAA IV	3	0	tryptophan -X-> indole-3-acetaldehyde oxime -X-> 3-indoleacetonitrile -X-> indoleacetate	[] | [] -> [] -> []	CYP79B1_2 | CYP79B3 -> CYP71A13 -> E3.5.5.1
LE19	mLE1981_10	Tryptophan to IAA IV	3	0	tryptophan -X-> indole-3-acetaldehyde oxime -X-> 3-indoleacetonitrile -X-> indoleacetate	[] | [] -> [] -> []	CYP79B1_2 | CYP79B3 -> CYP71A13 -> E3.5.5.1
LE19	mLE1981_11	Tryptophan to IAA IV	3	0	tryptophan -X-> indole-3-acetaldehyde oxime -X-> 3-indoleacetonitrile -X-> indoleacetate	[] | [] -> [] -> []	CYP79B1_2 | CYP79B3 -> CYP71A13 -> E3.5.5.1
LE19	mLE1981_01	Tryptophan to IAA V	4	1	tryptophan -X-> indole-3-acetaldehyde oxime -X-> 3-indoleacetonitrile -X-> indole-3-acetamide ---> indoleacetate	[] | [] -> [] -> [] -> amiE | []	CYP79B1_2 | CYP79B3 -> CYP71A13 -> nthA + nthB -> amiE | iaaH
LE19	mLE1981_02	Tryptophan to IAA V	4	1	tryptophan -X-> indole-3-acetaldehyde oxime -X-> 3-indoleacetonitrile -X-> indole-3-acetamide ---> indoleacetate	[] | [] -> [] -> [] -> amiE | []	CYP79B1_2 | CYP79B3 -> CYP71A13 -> nthA + nthB -> amiE | iaaH
LE19	mLE1981_03	Tryptophan to IAA V	4	1	tryptophan -X-> indole-3-acetaldehyde oxime -X-> 3-indoleacetonitrile -X-> indole-3-acetamide ---> indoleacetate	[] | [] -> [] -> [] -> amiE | []	CYP79B1_2 | CYP79B3 -> CYP71A13 -> nthA + nthB -> amiE | iaaH
LE19	mLE1981_04	Tryptophan to IAA V	4	1	tryptophan -X-> indole-3-acetaldehyde oxime -X-> 3-indoleacetonitrile -X-> indole-3-acetamide ---> indoleacetate	[] | [] -> [] -> [] -> amiE | []	CYP79B1_2 | CYP79B3 -> CYP71A13 -> nthA + nthB -> amiE | iaaH
LE19	mLE1981_05	Tryptophan to IAA V	4	2	tryptophan -X-> indole-3-acetaldehyde oxime -X-> 3-indoleacetonitrile ---> indole-3-acetamide ---> indoleacetate	[] | [] -> [] -> nthA + nthB -> amiE | []	CYP79B1_2 | CYP79B3 -> CYP71A13 -> nthA + nthB -> amiE | iaaH
LE19	mLE1981_06	Tryptophan to IAA V	4	2	tryptophan -X-> indole-3-acetaldehyde oxime -X-> 3-indoleacetonitrile ---> indole-3-acetamide ---> indoleacetate	[] | [] -> [] -> nthA + nthB -> amiE | []	CYP79B1_2 | CYP79B3 -> CYP71A13 -> nthA + nthB -> amiE | iaaH
LE19	mLE1981_07	Tryptophan to IAA V	4	1	tryptophan -X-> indole-3-acetaldehyde oxime -X-> 3-indoleacetonitrile -X-> indole-3-acetamide ---> indoleacetate	[] | [] -> [] -> [] -> amiE | []	CYP79B1_2 | CYP79B3 -> CYP71A13 -> nthA + nthB -> amiE | iaaH
LE19	mLE1981_08	Tryptophan to IAA V	4	2	tryptophan -X-> indole-3-acetaldehyde oxime -X-> 3-indoleacetonitrile ---> indole-3-acetamide ---> indoleacetate	[] | [] -> [] -> nthB + nthA -> amiE | []	CYP79B1_2 | CYP79B3 -> CYP71A13 -> nthA + nthB -> amiE | iaaH
LE19	mLE1981_09	Tryptophan to IAA V	4	1	tryptophan -X-> indole-3-acetaldehyde oxime -X-> 3-indoleacetonitrile -X-> indole-3-acetamide ---> indoleacetate	[] | [] -> [] -> [] -> amiE | []	CYP79B1_2 | CYP79B3 -> CYP71A13 -> nthA + nthB -> amiE | iaaH
LE19	mLE1981_10	Tryptophan to IAA V	4	1	tryptophan -X-> indole-3-acetaldehyde oxime -X-> 3-indoleacetonitrile -X-> indole-3-acetamide ---> indoleacetate	[] | [] -> [] -> nthA -> amiE | []	CYP79B1_2 | CYP79B3 -> CYP71A13 -> nthA + nthB -> amiE | iaaH
LE19	mLE1981_11	Tryptophan to IAA V	4	1	tryptophan -X-> indole-3-acetaldehyde oxime -X-> 3-indoleacetonitrile -X-> indole-3-acetamide ---> indoleacetate	[] | [] -> [] -> nthA -> amiE | []	CYP79B1_2 | CYP79B3 -> CYP71A13 -> nthA + nthB -> amiE | iaaH
LE3	mLE3_01	Amino Acid Synthesis - Glutamate (from ammonia)	1	1	2-KG + Ammonia ---> Glutamate	[] | [] | [] | [] | GLU	gdhA | gudB | GLUD1_2 | GDH2 | GLU
LE3	mLE3_02	Amino Acid Synthesis - Glutamate (from ammonia)	1	1	2-KG + Ammonia ---> Glutamate	[] | [] | GLUD1_2 | [] | []	gdhA | gudB | GLUD1_2 | GDH2 | GLU
LE3	mLE3_03	Amino Acid Synthesis - Glutamate (from ammonia)	1	1	2-KG + Ammonia ---> Glutamate	[] | [] | GLUD1_2 | [] | []	gdhA | gudB | GLUD1_2 | GDH2 | GLU
LE3	mLE3_04	Amino Acid Synthesis - Glutamate (from ammonia)	1	1	2-KG + Ammonia ---> Glutamate	[] | [] | GLUD1_2 | [] | []	gdhA | gudB | GLUD1_2 | GDH2 | GLU
LE3	mLE3_05	Amino Acid Synthesis - Glutamate (from ammonia)	1	1	2-KG + Ammonia ---> Glutamate	[] | [] | [] | GDH2 | []	gdhA | gudB | GLUD1_2 | GDH2 | GLU
LE3	mLE3_06	Amino Acid Synthesis - Glutamate (from ammonia)	1	1	2-KG + Ammonia ---> Glutamate	[] | [] | [] | GDH2 | []	gdhA | gudB | GLUD1_2 | GDH2 | GLU
LE3	mLE3_07	Amino Acid Synthesis - Glutamate (from ammonia)	1	1	2-KG + Ammonia ---> Glutamate	gdhA | [] | [] | GDH2 | []	gdhA | gudB | GLUD1_2 | GDH2 | GLU
LE3	mLE3_08	Amino Acid Synthesis - Glutamate (from ammonia)	1	1	2-KG + Ammonia ---> Glutamate	[] | [] | [] | GDH2 | []	gdhA | gudB | GLUD1_2 | GDH2 | GLU
LE3	mLE3_09	Amino Acid Synthesis - Glutamate (from ammonia)	1	1	2-KG + Ammonia ---> Glutamate	[] | [] | [] | GDH2 | []	gdhA | gudB | GLUD1_2 | GDH2 | GLU
LE3	mLE3_10	Amino Acid Synthesis - Glutamate (from ammonia)	1	1	2-KG + Ammonia ---> Glutamate	[] | [] | [] | GDH2 | []	gdhA | gudB | GLUD1_2 | GDH2 | GLU
LE3	mLE3_11	Amino Acid Synthesis - Glutamate (from ammonia)	1	0	2-KG + Ammonia -X-> Glutamate	[] | [] | [] | [] | []	gdhA | gudB | GLUD1_2 | GDH2 | GLU
LE3	mLE3_01	Amino Acid Synthesis - Glutamate (from glutamine)	2	2	Glutamate + Ammonia ---> 2-KG + Glutamine ---> 2 Glutamates	glnA -> gltD + gltB	glnA -> gltB + gltD
LE3	mLE3_02	Amino Acid Synthesis - Glutamate (from glutamine)	2	2	Glutamate + Ammonia ---> 2-KG + Glutamine ---> 2 Glutamates	glnA -> gltB + gltD	glnA -> gltB + gltD
LE3	mLE3_03	Amino Acid Synthesis - Glutamate (from glutamine)	2	1	Glutamate + Ammonia ---> 2-KG + Glutamine -X-> 2 Glutamates	glnA -> []	glnA -> gltB + gltD
LE3	mLE3_04	Amino Acid Synthesis - Glutamate (from glutamine)	2	1	Glutamate + Ammonia ---> 2-KG + Glutamine -X-> 2 Glutamates	glnA -> []	glnA -> gltB + gltD
LE3	mLE3_05	Amino Acid Synthesis - Glutamate (from glutamine)	2	2	Glutamate + Ammonia ---> 2-KG + Glutamine ---> 2 Glutamates	glnA -> gltD + gltB	glnA -> gltB + gltD
LE3	mLE3_06	Amino Acid Synthesis - Glutamate (from glutamine)	2	2	Glutamate + Ammonia ---> 2-KG + Glutamine ---> 2 Glutamates	glnA -> gltD + gltB	glnA -> gltB + gltD
LE3	mLE3_07	Amino Acid Synthesis - Glutamate (from glutamine)	2	2	Glutamate + Ammonia ---> 2-KG + Glutamine ---> 2 Glutamates	glnA -> gltD + gltB	glnA -> gltB + gltD
LE3	mLE3_08	Amino Acid Synthesis - Glutamate (from glutamine)	2	2	Glutamate + Ammonia ---> 2-KG + Glutamine ---> 2 Glutamates	glnA -> gltB + gltD	glnA -> gltB + gltD
LE3	mLE3_09	Amino Acid Synthesis - Glutamate (from glutamine)	2	1	Glutamate + Ammonia ---> 2-KG + Glutamine -X-> 2 Glutamates	glnA -> gltD	glnA -> gltB + gltD
LE3	mLE3_10	Amino Acid Synthesis - Glutamate (from glutamine)	2	1	Glutamate + Ammonia ---> 2-KG + Glutamine -X-> 2 Glutamates	glnA -> gltB	glnA -> gltB + gltD
LE3	mLE3_11	Amino Acid Synthesis - Glutamate (from glutamine)	2	1	Glutamate + Ammonia ---> 2-KG + Glutamine -X-> 2 Glutamates	glnA -> []	glnA -> gltB + gltD
LE3	mLE3_01	Amino Acid Synthesis - Glutamine	1	1	Ammonia + glutamate ---> Glutamine	glnA	glnA
LE3	mLE3_02	Amino Acid Synthesis - Glutamine	1	1	Ammonia + glutamate ---> Glutamine	glnA	glnA
LE3	mLE3_03	Amino Acid Synthesis - Glutamine	1	1	Ammonia + glutamate ---> Glutamine	glnA	glnA
LE3	mLE3_04	Amino Acid Synthesis - Glutamine	1	1	Ammonia + glutamate ---> Glutamine	glnA	glnA
LE3	mLE3_05	Amino Acid Synthesis - Glutamine	1	1	Ammonia + glutamate ---> Glutamine	glnA	glnA
LE3	mLE3_06	Amino Acid Synthesis - Glutamine	1	1	Ammonia + glutamate ---> Glutamine	glnA	glnA
LE3	mLE3_07	Amino Acid Synthesis - Glutamine	1	1	Ammonia + glutamate ---> Glutamine	glnA	glnA
LE3	mLE3_08	Amino Acid Synthesis - Glutamine	1	1	Ammonia + glutamate ---> Glutamine	glnA	glnA
LE3	mLE3_09	Amino Acid Synthesis - Glutamine	1	1	Ammonia + glutamate ---> Glutamine	glnA	glnA
LE3	mLE3_10	Amino Acid Synthesis - Glutamine	1	1	Ammonia + glutamate ---> Glutamine	glnA	glnA
LE3	mLE3_11	Amino Acid Synthesis - Glutamine	1	1	Ammonia + glutamate ---> Glutamine	glnA	glnA
LE3	mLE3_01	Amino Acid Transport - aapJQMP - General	1	0	AA outside cytoplasm -X-> AA inside cytoplasm	aapJ + aapQ + aapM	aapJ + aapQ + aapM + aapP
LE3	mLE3_02	Amino Acid Transport - aapJQMP - General	1	1	AA outside cytoplasm ---> AA inside cytoplasm	aapQ + aapP + aapJ + aapM	aapJ + aapQ + aapM + aapP
LE3	mLE3_03	Amino Acid Transport - aapJQMP - General	1	0	AA outside cytoplasm -X-> AA inside cytoplasm	[]	aapJ + aapQ + aapM + aapP
LE3	mLE3_04	Amino Acid Transport - aapJQMP - General	1	0	AA outside cytoplasm -X-> AA inside cytoplasm	[]	aapJ + aapQ + aapM + aapP
LE3	mLE3_05	Amino Acid Transport - aapJQMP - General	1	1	AA outside cytoplasm ---> AA inside cytoplasm	aapJ + aapP + aapM + aapQ	aapJ + aapQ + aapM + aapP
LE3	mLE3_06	Amino Acid Transport - aapJQMP - General	1	1	AA outside cytoplasm ---> AA inside cytoplasm	aapM + aapJ + aapQ + aapP	aapJ + aapQ + aapM + aapP
LE3	mLE3_07	Amino Acid Transport - aapJQMP - General	1	0	AA outside cytoplasm -X-> AA inside cytoplasm	[]	aapJ + aapQ + aapM + aapP
LE3	mLE3_08	Amino Acid Transport - aapJQMP - General	1	1	AA outside cytoplasm ---> AA inside cytoplasm	aapQ + aapP + aapJ + aapM	aapJ + aapQ + aapM + aapP
LE3	mLE3_09	Amino Acid Transport - aapJQMP - General	1	0	AA outside cytoplasm -X-> AA inside cytoplasm	aapJ	aapJ + aapQ + aapM + aapP
LE3	mLE3_10	Amino Acid Transport - aapJQMP - General	1	1	AA outside cytoplasm ---> AA inside cytoplasm	aapM + aapJ + aapQ + aapP	aapJ + aapQ + aapM + aapP
LE3	mLE3_11	Amino Acid Transport - aapJQMP - General	1	0	AA outside cytoplasm -X-> AA inside cytoplasm	[]	aapJ + aapQ + aapM + aapP
LE3	mLE3_01	Amino Acid Transport - E/H+	1	0	E outside cytoplasm -X-> E inside cytoplasm	[]	gltP
LE3	mLE3_02	Amino Acid Transport - E/H+	1	0	E outside cytoplasm -X-> E inside cytoplasm	[]	gltP
LE3	mLE3_03	Amino Acid Transport - E/H+	1	0	E outside cytoplasm -X-> E inside cytoplasm	[]	gltP
LE3	mLE3_04	Amino Acid Transport - E/H+	1	0	E outside cytoplasm -X-> E inside cytoplasm	[]	gltP
LE3	mLE3_05	Amino Acid Transport - E/H+	1	0	E outside cytoplasm -X-> E inside cytoplasm	[]	gltP
LE3	mLE3_06	Amino Acid Transport - E/H+	1	0	E outside cytoplasm -X-> E inside cytoplasm	[]	gltP
LE3	mLE3_07	Amino Acid Transport - E/H+	1	0	E outside cytoplasm -X-> E inside cytoplasm	[]	gltP
LE3	mLE3_08	Amino Acid Transport - E/H+	1	0	E outside cytoplasm -X-> E inside cytoplasm	[]	gltP
LE3	mLE3_09	Amino Acid Transport - E/H+	1	0	E outside cytoplasm -X-> E inside cytoplasm	[]	gltP
LE3	mLE3_10	Amino Acid Transport - E/H+	1	0	E outside cytoplasm -X-> E inside cytoplasm	[]	gltP
LE3	mLE3_11	Amino Acid Transport - E/H+	1	0	E outside cytoplasm -X-> E inside cytoplasm	[]	gltP
LE3	mLE3_01	Amino Acid Transport - E/Na+	1	1	E outside cytoplasm ---> E inside cytoplasm	gltS	gltS
LE3	mLE3_02	Amino Acid Transport - E/Na+	1	0	E outside cytoplasm -X-> E inside cytoplasm	[]	gltS
LE3	mLE3_03	Amino Acid Transport - E/Na+	1	0	E outside cytoplasm -X-> E inside cytoplasm	[]	gltS
LE3	mLE3_04	Amino Acid Transport - E/Na+	1	0	E outside cytoplasm -X-> E inside cytoplasm	[]	gltS
LE3	mLE3_05	Amino Acid Transport - E/Na+	1	1	E outside cytoplasm ---> E inside cytoplasm	gltS	gltS
LE3	mLE3_06	Amino Acid Transport - E/Na+	1	0	E outside cytoplasm -X-> E inside cytoplasm	[]	gltS
LE3	mLE3_07	Amino Acid Transport - E/Na+	1	0	E outside cytoplasm -X-> E inside cytoplasm	[]	gltS
LE3	mLE3_08	Amino Acid Transport - E/Na+	1	0	E outside cytoplasm -X-> E inside cytoplasm	[]	gltS
LE3	mLE3_09	Amino Acid Transport - E/Na+	1	0	E outside cytoplasm -X-> E inside cytoplasm	[]	gltS
LE3	mLE3_10	Amino Acid Transport - E/Na+	1	0	E outside cytoplasm -X-> E inside cytoplasm	[]	gltS
LE3	mLE3_11	Amino Acid Transport - E/Na+	1	0	E outside cytoplasm -X-> E inside cytoplasm	[]	gltS
LE3	mLE3_01	Amino Acid Transport - glnHPQ - Q	1	0	Q outside cytoplasm -X-> Q inside cytoplasm	glnH	glnH + glnP + glnQ
LE3	mLE3_02	Amino Acid Transport - glnHPQ - Q	1	0	Q outside cytoplasm -X-> Q inside cytoplasm	[]	glnH + glnP + glnQ
LE3	mLE3_03	Amino Acid Transport - glnHPQ - Q	1	0	Q outside cytoplasm -X-> Q inside cytoplasm	[]	glnH + glnP + glnQ
LE3	mLE3_04	Amino Acid Transport - glnHPQ - Q	1	0	Q outside cytoplasm -X-> Q inside cytoplasm	[]	glnH + glnP + glnQ
LE3	mLE3_05	Amino Acid Transport - glnHPQ - Q	1	0	Q outside cytoplasm -X-> Q inside cytoplasm	[]	glnH + glnP + glnQ
LE3	mLE3_06	Amino Acid Transport - glnHPQ - Q	1	0	Q outside cytoplasm -X-> Q inside cytoplasm	[]	glnH + glnP + glnQ
LE3	mLE3_07	Amino Acid Transport - glnHPQ - Q	1	0	Q outside cytoplasm -X-> Q inside cytoplasm	[]	glnH + glnP + glnQ
LE3	mLE3_08	Amino Acid Transport - glnHPQ - Q	1	0	Q outside cytoplasm -X-> Q inside cytoplasm	[]	glnH + glnP + glnQ
LE3	mLE3_09	Amino Acid Transport - glnHPQ - Q	1	0	Q outside cytoplasm -X-> Q inside cytoplasm	[]	glnH + glnP + glnQ
LE3	mLE3_10	Amino Acid Transport - glnHPQ - Q	1	0	Q outside cytoplasm -X-> Q inside cytoplasm	[]	glnH + glnP + glnQ
LE3	mLE3_11	Amino Acid Transport - glnHPQ - Q	1	0	Q outside cytoplasm -X-> Q inside cytoplasm	[]	glnH + glnP + glnQ
LE3	mLE3_01	Amino Acid Transport - glt - D,E	1	0	DE outside cytoplasm -X-> DE inside cytoplasm	[]	gltI + gltJ + gltK + gltL
LE3	mLE3_02	Amino Acid Transport - glt - D,E	1	0	DE outside cytoplasm -X-> DE inside cytoplasm	[]	gltI + gltJ + gltK + gltL
LE3	mLE3_03	Amino Acid Transport - glt - D,E	1	0	DE outside cytoplasm -X-> DE inside cytoplasm	[]	gltI + gltJ + gltK + gltL
LE3	mLE3_04	Amino Acid Transport - glt - D,E	1	0	DE outside cytoplasm -X-> DE inside cytoplasm	[]	gltI + gltJ + gltK + gltL
LE3	mLE3_05	Amino Acid Transport - glt - D,E	1	0	DE outside cytoplasm -X-> DE inside cytoplasm	[]	gltI + gltJ + gltK + gltL
LE3	mLE3_06	Amino Acid Transport - glt - D,E	1	0	DE outside cytoplasm -X-> DE inside cytoplasm	[]	gltI + gltJ + gltK + gltL
LE3	mLE3_07	Amino Acid Transport - glt - D,E	1	0	DE outside cytoplasm -X-> DE inside cytoplasm	[]	gltI + gltJ + gltK + gltL
LE3	mLE3_08	Amino Acid Transport - glt - D,E	1	0	DE outside cytoplasm -X-> DE inside cytoplasm	[]	gltI + gltJ + gltK + gltL
LE3	mLE3_09	Amino Acid Transport - glt - D,E	1	0	DE outside cytoplasm -X-> DE inside cytoplasm	[]	gltI + gltJ + gltK + gltL
LE3	mLE3_10	Amino Acid Transport - glt - D,E	1	0	DE outside cytoplasm -X-> DE inside cytoplasm	[]	gltI + gltJ + gltK + gltL
LE3	mLE3_11	Amino Acid Transport - glt - D,E	1	0	DE outside cytoplasm -X-> DE inside cytoplasm	[]	gltI + gltJ + gltK + gltL
LE3	mLE3_01	Amino Acid Transport - gluABCD - E	1	0	E outside cytoplasm -X-> E inside cytoplasm	[]	gluA + gluB + gluC + gluD
LE3	mLE3_02	Amino Acid Transport - gluABCD - E	1	0	E outside cytoplasm -X-> E inside cytoplasm	[]	gluA + gluB + gluC + gluD
LE3	mLE3_03	Amino Acid Transport - gluABCD - E	1	0	E outside cytoplasm -X-> E inside cytoplasm	[]	gluA + gluB + gluC + gluD
LE3	mLE3_04	Amino Acid Transport - gluABCD - E	1	0	E outside cytoplasm -X-> E inside cytoplasm	[]	gluA + gluB + gluC + gluD
LE3	mLE3_05	Amino Acid Transport - gluABCD - E	1	0	E outside cytoplasm -X-> E inside cytoplasm	[]	gluA + gluB + gluC + gluD
LE3	mLE3_06	Amino Acid Transport - gluABCD - E	1	0	E outside cytoplasm -X-> E inside cytoplasm	[]	gluA + gluB + gluC + gluD
LE3	mLE3_07	Amino Acid Transport - gluABCD - E	1	0	E outside cytoplasm -X-> E inside cytoplasm	[]	gluA + gluB + gluC + gluD
LE3	mLE3_08	Amino Acid Transport - gluABCD - E	1	0	E outside cytoplasm -X-> E inside cytoplasm	[]	gluA + gluB + gluC + gluD
LE3	mLE3_09	Amino Acid Transport - gluABCD - E	1	0	E outside cytoplasm -X-> E inside cytoplasm	[]	gluA + gluB + gluC + gluD
LE3	mLE3_10	Amino Acid Transport - gluABCD - E	1	0	E outside cytoplasm -X-> E inside cytoplasm	[]	gluA + gluB + gluC + gluD
LE3	mLE3_11	Amino Acid Transport - gluABCD - E	1	0	E outside cytoplasm -X-> E inside cytoplasm	[]	gluA + gluB + gluC + gluD
LE3	mLE3_01	Amino Acid Transport - PEB1 - D,E,Q	1	0	DEQ outside cytoplasm -X-> DEQ inside cytoplasm	[]	peb1A + peb1B + peb1C
LE3	mLE3_02	Amino Acid Transport - PEB1 - D,E,Q	1	0	DEQ outside cytoplasm -X-> DEQ inside cytoplasm	[]	peb1A + peb1B + peb1C
LE3	mLE3_03	Amino Acid Transport - PEB1 - D,E,Q	1	0	DEQ outside cytoplasm -X-> DEQ inside cytoplasm	[]	peb1A + peb1B + peb1C
LE3	mLE3_04	Amino Acid Transport - PEB1 - D,E,Q	1	0	DEQ outside cytoplasm -X-> DEQ inside cytoplasm	[]	peb1A + peb1B + peb1C
LE3	mLE3_05	Amino Acid Transport - PEB1 - D,E,Q	1	0	DEQ outside cytoplasm -X-> DEQ inside cytoplasm	[]	peb1A + peb1B + peb1C
LE3	mLE3_06	Amino Acid Transport - PEB1 - D,E,Q	1	0	DEQ outside cytoplasm -X-> DEQ inside cytoplasm	[]	peb1A + peb1B + peb1C
LE3	mLE3_07	Amino Acid Transport - PEB1 - D,E,Q	1	0	DEQ outside cytoplasm -X-> DEQ inside cytoplasm	[]	peb1A + peb1B + peb1C
LE3	mLE3_08	Amino Acid Transport - PEB1 - D,E,Q	1	0	DEQ outside cytoplasm -X-> DEQ inside cytoplasm	[]	peb1A + peb1B + peb1C
LE3	mLE3_09	Amino Acid Transport - PEB1 - D,E,Q	1	0	DEQ outside cytoplasm -X-> DEQ inside cytoplasm	[]	peb1A + peb1B + peb1C
LE3	mLE3_10	Amino Acid Transport - PEB1 - D,E,Q	1	0	DEQ outside cytoplasm -X-> DEQ inside cytoplasm	[]	peb1A + peb1B + peb1C
LE3	mLE3_11	Amino Acid Transport - PEB1 - D,E,Q	1	0	DEQ outside cytoplasm -X-> DEQ inside cytoplasm	[]	peb1A + peb1B + peb1C
LE3	mLE3_01	Nitrogen - Ammonia assimilation/Nitrogen Mineralization	1	1	NA	glnA | [] | [] | [] | []	glnA | gdhA | gudB | GLUD1_2 | GDH2
LE3	mLE3_02	Nitrogen - Ammonia assimilation/Nitrogen Mineralization	1	1	NA	glnA | [] | [] | GLUD1_2 | []	glnA | gdhA | gudB | GLUD1_2 | GDH2
LE3	mLE3_03	Nitrogen - Ammonia assimilation/Nitrogen Mineralization	1	1	NA	glnA | [] | [] | GLUD1_2 | []	glnA | gdhA | gudB | GLUD1_2 | GDH2
LE3	mLE3_04	Nitrogen - Ammonia assimilation/Nitrogen Mineralization	1	1	NA	glnA | [] | [] | GLUD1_2 | []	glnA | gdhA | gudB | GLUD1_2 | GDH2
LE3	mLE3_05	Nitrogen - Ammonia assimilation/Nitrogen Mineralization	1	1	NA	glnA | [] | [] | [] | GDH2	glnA | gdhA | gudB | GLUD1_2 | GDH2
LE3	mLE3_06	Nitrogen - Ammonia assimilation/Nitrogen Mineralization	1	1	NA	glnA | [] | [] | [] | GDH2	glnA | gdhA | gudB | GLUD1_2 | GDH2
LE3	mLE3_07	Nitrogen - Ammonia assimilation/Nitrogen Mineralization	1	1	NA	glnA | gdhA | [] | [] | GDH2	glnA | gdhA | gudB | GLUD1_2 | GDH2
LE3	mLE3_08	Nitrogen - Ammonia assimilation/Nitrogen Mineralization	1	1	NA	glnA | [] | [] | [] | GDH2	glnA | gdhA | gudB | GLUD1_2 | GDH2
LE3	mLE3_09	Nitrogen - Ammonia assimilation/Nitrogen Mineralization	1	1	NA	glnA | [] | [] | [] | GDH2	glnA | gdhA | gudB | GLUD1_2 | GDH2
LE3	mLE3_10	Nitrogen - Ammonia assimilation/Nitrogen Mineralization	1	1	NA	glnA | [] | [] | [] | GDH2	glnA | gdhA | gudB | GLUD1_2 | GDH2
LE3	mLE3_11	Nitrogen - Ammonia assimilation/Nitrogen Mineralization	1	1	NA	glnA | [] | [] | [] | []	glnA | gdhA | gudB | GLUD1_2 | GDH2
LE3	mLE3_01	Nitrogen - Assimilatory nitrate reduction	2	2	nitrate ---> nitrite ---> ammonia	narB | [] | [] -> [] | nirA	narB | NR | nasA + nasB -> NIT-6 | nirA
LE3	mLE3_02	Nitrogen - Assimilatory nitrate reduction	2	0	nitrate -X-> nitrite -X-> ammonia	[] | [] | [] -> [] | []	narB | NR | nasA + nasB -> NIT-6 | nirA
LE3	mLE3_03	Nitrogen - Assimilatory nitrate reduction	2	0	nitrate -X-> nitrite -X-> ammonia	[] | [] | [] -> [] | []	narB | NR | nasA + nasB -> NIT-6 | nirA
LE3	mLE3_04	Nitrogen - Assimilatory nitrate reduction	2	0	nitrate -X-> nitrite -X-> ammonia	[] | [] | [] -> [] | []	narB | NR | nasA + nasB -> NIT-6 | nirA
LE3	mLE3_05	Nitrogen - Assimilatory nitrate reduction	2	0	nitrate -X-> nitrite -X-> ammonia	[] | [] | [] -> [] | []	narB | NR | nasA + nasB -> NIT-6 | nirA
LE3	mLE3_06	Nitrogen - Assimilatory nitrate reduction	2	0	nitrate -X-> nitrite -X-> ammonia	[] | [] | [] -> [] | []	narB | NR | nasA + nasB -> NIT-6 | nirA
LE3	mLE3_07	Nitrogen - Assimilatory nitrate reduction	2	0	nitrate -X-> nitrite -X-> ammonia	[] | [] | [] -> [] | []	narB | NR | nasA + nasB -> NIT-6 | nirA
LE3	mLE3_08	Nitrogen - Assimilatory nitrate reduction	2	0	nitrate -X-> nitrite -X-> ammonia	[] | [] | nasA -> [] | []	narB | NR | nasA + nasB -> NIT-6 | nirA
LE3	mLE3_09	Nitrogen - Assimilatory nitrate reduction	2	0	nitrate -X-> nitrite -X-> ammonia	[] | [] | [] -> [] | []	narB | NR | nasA + nasB -> NIT-6 | nirA
LE3	mLE3_10	Nitrogen - Assimilatory nitrate reduction	2	0	nitrate -X-> nitrite -X-> ammonia	[] | [] | [] -> [] | []	narB | NR | nasA + nasB -> NIT-6 | nirA
LE3	mLE3_11	Nitrogen - Assimilatory nitrate reduction	2	0	nitrate -X-> nitrite -X-> ammonia	[] | [] | [] -> [] | []	narB | NR | nasA + nasB -> NIT-6 | nirA
LE3	mLE3_01	Nitrogen - Denitrification	4	0	nitrate -X-> nitrite -X-> nitric oxide -X-> nitrous oxide -X-> nitrogen	[] | [] -> [] | [] -> [] -> []	narG + narH + narI | napA + napB -> nirK | nirS -> norB + norC -> nosZ
LE3	mLE3_02	Nitrogen - Denitrification	4	0	nitrate -X-> nitrite -X-> nitric oxide -X-> nitrous oxide -X-> nitrogen	[] | [] -> [] | [] -> [] -> []	narG + narH + narI | napA + napB -> nirK | nirS -> norB + norC -> nosZ
LE3	mLE3_03	Nitrogen - Denitrification	4	2	nitrate -X-> nitrite -X-> nitric oxide ---> nitrous oxide ---> nitrogen	[] | [] -> [] | [] -> norC + norB -> nosZ	narG + narH + narI | napA + napB -> nirK | nirS -> norB + norC -> nosZ
LE3	mLE3_04	Nitrogen - Denitrification	4	0	nitrate -X-> nitrite -X-> nitric oxide -X-> nitrous oxide -X-> nitrogen	[] | [] -> [] | [] -> [] -> []	narG + narH + narI | napA + napB -> nirK | nirS -> norB + norC -> nosZ
LE3	mLE3_05	Nitrogen - Denitrification	4	0	nitrate -X-> nitrite -X-> nitric oxide -X-> nitrous oxide -X-> nitrogen	[] | [] -> [] | [] -> [] -> []	narG + narH + narI | napA + napB -> nirK | nirS -> norB + norC -> nosZ
LE3	mLE3_06	Nitrogen - Denitrification	4	0	nitrate -X-> nitrite -X-> nitric oxide -X-> nitrous oxide -X-> nitrogen	[] | [] -> [] | [] -> [] -> []	narG + narH + narI | napA + napB -> nirK | nirS -> norB + norC -> nosZ
LE3	mLE3_07	Nitrogen - Denitrification	4	0	nitrate -X-> nitrite -X-> nitric oxide -X-> nitrous oxide -X-> nitrogen	[] | [] -> [] | [] -> [] -> []	narG + narH + narI | napA + napB -> nirK | nirS -> norB + norC -> nosZ
LE3	mLE3_08	Nitrogen - Denitrification	4	0	nitrate -X-> nitrite -X-> nitric oxide -X-> nitrous oxide -X-> nitrogen	[] | [] -> [] | [] -> [] -> []	narG + narH + narI | napA + napB -> nirK | nirS -> norB + norC -> nosZ
LE3	mLE3_09	Nitrogen - Denitrification	4	0	nitrate -X-> nitrite -X-> nitric oxide -X-> nitrous oxide -X-> nitrogen	[] | [] -> [] | [] -> [] -> []	narG + narH + narI | napA + napB -> nirK | nirS -> norB + norC -> nosZ
LE3	mLE3_10	Nitrogen - Denitrification	4	0	nitrate -X-> nitrite -X-> nitric oxide -X-> nitrous oxide -X-> nitrogen	[] | [] -> [] | [] -> [] -> []	narG + narH + narI | napA + napB -> nirK | nirS -> norB + norC -> nosZ
LE3	mLE3_11	Nitrogen - Denitrification	4	0	nitrate -X-> nitrite -X-> nitric oxide -X-> nitrous oxide -X-> nitrogen	[] | [] -> [] | [] -> [] -> []	narG + narH + narI | napA + napB -> nirK | nirS -> norB + norC -> nosZ
LE3	mLE3_01	Nitrogen - Dissimilatory nitrate reduction	2	0	nitrate -X-> nitrite -X-> ammonia	[] | [] -> [] | []	narG + narH + narI | napA + napB -> nirB + nirD | nrfA + nrfH
LE3	mLE3_02	Nitrogen - Dissimilatory nitrate reduction	2	0	nitrate -X-> nitrite -X-> ammonia	[] | [] -> [] | []	narG + narH + narI | napA + napB -> nirB + nirD | nrfA + nrfH
LE3	mLE3_03	Nitrogen - Dissimilatory nitrate reduction	2	0	nitrate -X-> nitrite -X-> ammonia	[] | [] -> [] | []	narG + narH + narI | napA + napB -> nirB + nirD | nrfA + nrfH
LE3	mLE3_04	Nitrogen - Dissimilatory nitrate reduction	2	0	nitrate -X-> nitrite -X-> ammonia	[] | [] -> [] | []	narG + narH + narI | napA + napB -> nirB + nirD | nrfA + nrfH
LE3	mLE3_05	Nitrogen - Dissimilatory nitrate reduction	2	0	nitrate -X-> nitrite -X-> ammonia	[] | [] -> [] | []	narG + narH + narI | napA + napB -> nirB + nirD | nrfA + nrfH
LE3	mLE3_06	Nitrogen - Dissimilatory nitrate reduction	2	0	nitrate -X-> nitrite -X-> ammonia	[] | [] -> [] | []	narG + narH + narI | napA + napB -> nirB + nirD | nrfA + nrfH
LE3	mLE3_07	Nitrogen - Dissimilatory nitrate reduction	2	0	nitrate -X-> nitrite -X-> ammonia	[] | [] -> [] | []	narG + narH + narI | napA + napB -> nirB + nirD | nrfA + nrfH
LE3	mLE3_08	Nitrogen - Dissimilatory nitrate reduction	2	0	nitrate -X-> nitrite -X-> ammonia	[] | [] -> [] | []	narG + narH + narI | napA + napB -> nirB + nirD | nrfA + nrfH
LE3	mLE3_09	Nitrogen - Dissimilatory nitrate reduction	2	0	nitrate -X-> nitrite -X-> ammonia	[] | [] -> [] | []	narG + narH + narI | napA + napB -> nirB + nirD | nrfA + nrfH
LE3	mLE3_10	Nitrogen - Dissimilatory nitrate reduction	2	0	nitrate -X-> nitrite -X-> ammonia	[] | [] -> [] | []	narG + narH + narI | napA + napB -> nirB + nirD | nrfA + nrfH
LE3	mLE3_11	Nitrogen - Dissimilatory nitrate reduction	2	0	nitrate -X-> nitrite -X-> ammonia	[] | [] -> [] | []	narG + narH + narI | napA + napB -> nirB + nirD | nrfA + nrfH
LE3	mLE3_01	Nitrogen - N2 fixation	1	0	nitrogen -X-> ammonia	[] | []	nifD + nifH + nifK | vnfD + vnfK + vnfG + vnfH
LE3	mLE3_02	Nitrogen - N2 fixation	1	0	nitrogen -X-> ammonia	[] | []	nifD + nifH + nifK | vnfD + vnfK + vnfG + vnfH
LE3	mLE3_03	Nitrogen - N2 fixation	1	0	nitrogen -X-> ammonia	[] | []	nifD + nifH + nifK | vnfD + vnfK + vnfG + vnfH
LE3	mLE3_04	Nitrogen - N2 fixation	1	0	nitrogen -X-> ammonia	[] | []	nifD + nifH + nifK | vnfD + vnfK + vnfG + vnfH
LE3	mLE3_05	Nitrogen - N2 fixation	1	0	nitrogen -X-> ammonia	[] | []	nifD + nifH + nifK | vnfD + vnfK + vnfG + vnfH
LE3	mLE3_06	Nitrogen - N2 fixation	1	0	nitrogen -X-> ammonia	[] | []	nifD + nifH + nifK | vnfD + vnfK + vnfG + vnfH
LE3	mLE3_07	Nitrogen - N2 fixation	1	0	nitrogen -X-> ammonia	[] | []	nifD + nifH + nifK | vnfD + vnfK + vnfG + vnfH
LE3	mLE3_08	Nitrogen - N2 fixation	1	0	nitrogen -X-> ammonia	[] | []	nifD + nifH + nifK | vnfD + vnfK + vnfG + vnfH
LE3	mLE3_09	Nitrogen - N2 fixation	1	0	nitrogen -X-> ammonia	[] | []	nifD + nifH + nifK | vnfD + vnfK + vnfG + vnfH
LE3	mLE3_10	Nitrogen - N2 fixation	1	0	nitrogen -X-> ammonia	[] | []	nifD + nifH + nifK | vnfD + vnfK + vnfG + vnfH
LE3	mLE3_11	Nitrogen - N2 fixation	1	0	nitrogen -X-> ammonia	[] | []	nifD + nifH + nifK | vnfD + vnfK + vnfG + vnfH
LE3	mLE3_01	Nitrogen - Nitrification	3	0	ammonia -X-> hydroxylamine -X-> nitrite -X-> nitrate	[] -> [] -> []	pmoA-amoA + pmoB-amoB + pmoC-amoC -> hao -> narG + narH
LE3	mLE3_02	Nitrogen - Nitrification	3	0	ammonia -X-> hydroxylamine -X-> nitrite -X-> nitrate	[] -> [] -> []	pmoA-amoA + pmoB-amoB + pmoC-amoC -> hao -> narG + narH
LE3	mLE3_03	Nitrogen - Nitrification	3	0	ammonia -X-> hydroxylamine -X-> nitrite -X-> nitrate	[] -> [] -> []	pmoA-amoA + pmoB-amoB + pmoC-amoC -> hao -> narG + narH
LE3	mLE3_04	Nitrogen - Nitrification	3	0	ammonia -X-> hydroxylamine -X-> nitrite -X-> nitrate	[] -> [] -> []	pmoA-amoA + pmoB-amoB + pmoC-amoC -> hao -> narG + narH
LE3	mLE3_05	Nitrogen - Nitrification	3	0	ammonia -X-> hydroxylamine -X-> nitrite -X-> nitrate	[] -> [] -> []	pmoA-amoA + pmoB-amoB + pmoC-amoC -> hao -> narG + narH
LE3	mLE3_06	Nitrogen - Nitrification	3	0	ammonia -X-> hydroxylamine -X-> nitrite -X-> nitrate	[] -> [] -> []	pmoA-amoA + pmoB-amoB + pmoC-amoC -> hao -> narG + narH
LE3	mLE3_07	Nitrogen - Nitrification	3	0	ammonia -X-> hydroxylamine -X-> nitrite -X-> nitrate	[] -> [] -> []	pmoA-amoA + pmoB-amoB + pmoC-amoC -> hao -> narG + narH
LE3	mLE3_08	Nitrogen - Nitrification	3	0	ammonia -X-> hydroxylamine -X-> nitrite -X-> nitrate	[] -> [] -> []	pmoA-amoA + pmoB-amoB + pmoC-amoC -> hao -> narG + narH
LE3	mLE3_09	Nitrogen - Nitrification	3	0	ammonia -X-> hydroxylamine -X-> nitrite -X-> nitrate	[] -> [] -> []	pmoA-amoA + pmoB-amoB + pmoC-amoC -> hao -> narG + narH
LE3	mLE3_10	Nitrogen - Nitrification	3	0	ammonia -X-> hydroxylamine -X-> nitrite -X-> nitrate	[] -> [] -> []	pmoA-amoA + pmoB-amoB + pmoC-amoC -> hao -> narG + narH
LE3	mLE3_11	Nitrogen - Nitrification	3	0	ammonia -X-> hydroxylamine -X-> nitrite -X-> nitrate	[] -> [] -> []	pmoA-amoA + pmoB-amoB + pmoC-amoC -> hao -> narG + narH
LE3	mLE3_01	Transport - Ammonium	1	1	NA	amt	amt
LE3	mLE3_02	Transport - Ammonium	1	1	NA	amt	amt
LE3	mLE3_03	Transport - Ammonium	1	0	NA	[]	amt
LE3	mLE3_04	Transport - Ammonium	1	0	NA	[]	amt
LE3	mLE3_05	Transport - Ammonium	1	1	NA	amt	amt
LE3	mLE3_06	Transport - Ammonium	1	1	NA	amt	amt
LE3	mLE3_07	Transport - Ammonium	1	1	NA	amt	amt
LE3	mLE3_08	Transport - Ammonium	1	1	NA	amt	amt
LE3	mLE3_09	Transport - Ammonium	1	1	NA	amt	amt
LE3	mLE3_10	Transport - Ammonium	1	1	NA	amt	amt
LE3	mLE3_11	Transport - Ammonium	1	1	NA	amt	amt
LE3	mLE3_01	Transport - Nitrate/nitrite - M00615	1	0	NA	nrtA + nrtD + nrtB | []	nrtA + nrtB + nrtC + nrtD | narK
LE3	mLE3_02	Transport - Nitrate/nitrite - M00615	1	0	NA	[] | []	nrtA + nrtB + nrtC + nrtD | narK
LE3	mLE3_03	Transport - Nitrate/nitrite - M00615	1	0	NA	[] | []	nrtA + nrtB + nrtC + nrtD | narK
LE3	mLE3_04	Transport - Nitrate/nitrite - M00615	1	0	NA	[] | []	nrtA + nrtB + nrtC + nrtD | narK
LE3	mLE3_05	Transport - Nitrate/nitrite - M00615	1	0	NA	nrtB + nrtA | []	nrtA + nrtB + nrtC + nrtD | narK
LE3	mLE3_06	Transport - Nitrate/nitrite - M00615	1	0	NA	nrtA + nrtB | []	nrtA + nrtB + nrtC + nrtD | narK
LE3	mLE3_07	Transport - Nitrate/nitrite - M00615	1	0	NA	[] | []	nrtA + nrtB + nrtC + nrtD | narK
LE3	mLE3_08	Transport - Nitrate/nitrite - M00615	1	0	NA	nrtB + nrtC + nrtA | []	nrtA + nrtB + nrtC + nrtD | narK
LE3	mLE3_09	Transport - Nitrate/nitrite - M00615	1	0	NA	[] | []	nrtA + nrtB + nrtC + nrtD | narK
LE3	mLE3_10	Transport - Nitrate/nitrite - M00615	1	0	NA	nrtA + nrtB | []	nrtA + nrtB + nrtC + nrtD | narK
LE3	mLE3_11	Transport - Nitrate/nitrite - M00615	1	0	NA	[] | []	nrtA + nrtB + nrtC + nrtD | narK
LE3	mLE3_01	Tryptophan to IAA I	2	1	tryptophan -X-> indole-3-acetamide ---> indoleacetate	[] -> amiE | []	iaaM -> amiE | iaaH
LE3	mLE3_02	Tryptophan to IAA I	2	1	tryptophan -X-> indole-3-acetamide ---> indoleacetate	[] -> amiE | iaaH	iaaM -> amiE | iaaH
LE3	mLE3_03	Tryptophan to IAA I	2	1	tryptophan -X-> indole-3-acetamide ---> indoleacetate	[] -> amiE | []	iaaM -> amiE | iaaH
LE3	mLE3_04	Tryptophan to IAA I	2	1	tryptophan -X-> indole-3-acetamide ---> indoleacetate	[] -> amiE | []	iaaM -> amiE | iaaH
LE3	mLE3_05	Tryptophan to IAA I	2	1	tryptophan -X-> indole-3-acetamide ---> indoleacetate	[] -> amiE | []	iaaM -> amiE | iaaH
LE3	mLE3_06	Tryptophan to IAA I	2	1	tryptophan -X-> indole-3-acetamide ---> indoleacetate	[] -> amiE | []	iaaM -> amiE | iaaH
LE3	mLE3_07	Tryptophan to IAA I	2	1	tryptophan -X-> indole-3-acetamide ---> indoleacetate	[] -> amiE | []	iaaM -> amiE | iaaH
LE3	mLE3_08	Tryptophan to IAA I	2	1	tryptophan -X-> indole-3-acetamide ---> indoleacetate	[] -> amiE | []	iaaM -> amiE | iaaH
LE3	mLE3_09	Tryptophan to IAA I	2	1	tryptophan -X-> indole-3-acetamide ---> indoleacetate	[] -> amiE | []	iaaM -> amiE | iaaH
LE3	mLE3_10	Tryptophan to IAA I	2	1	tryptophan -X-> indole-3-acetamide ---> indoleacetate	[] -> amiE | []	iaaM -> amiE | iaaH
LE3	mLE3_11	Tryptophan to IAA I	2	0	tryptophan -X-> indole-3-acetamide -X-> indoleacetate	[] -> [] | []	iaaM -> amiE | iaaH
LE3	mLE3_01	Tryptophan to IAA II	3	2	tryptophan ---> tryptamine ---> indole-3-acetaldehyde -X-> indoleacetate	[] | PSID -> [] | MAO -> [] | [] | [] | [] | []	DDC | PSID -> AOC1 | MAO -> ALDH | ALDH7A1 | ALDH9A1 | AAO1_2 | AAO4
LE3	mLE3_02	Tryptophan to IAA II	3	3	tryptophan ---> tryptamine ---> indole-3-acetaldehyde ---> indoleacetate	DDC | [] -> [] | MAO -> ALDH | [] | [] | [] | []	DDC | PSID -> AOC1 | MAO -> ALDH | ALDH7A1 | ALDH9A1 | AAO1_2 | AAO4
LE3	mLE3_03	Tryptophan to IAA II	3	0	tryptophan -X-> tryptamine -X-> indole-3-acetaldehyde -X-> indoleacetate	[] | [] -> [] | [] -> [] | [] | [] | [] | []	DDC | PSID -> AOC1 | MAO -> ALDH | ALDH7A1 | ALDH9A1 | AAO1_2 | AAO4
LE3	mLE3_04	Tryptophan to IAA II	3	0	tryptophan -X-> tryptamine -X-> indole-3-acetaldehyde -X-> indoleacetate	[] | [] -> [] | [] -> [] | [] | [] | [] | []	DDC | PSID -> AOC1 | MAO -> ALDH | ALDH7A1 | ALDH9A1 | AAO1_2 | AAO4
LE3	mLE3_05	Tryptophan to IAA II	3	0	tryptophan -X-> tryptamine -X-> indole-3-acetaldehyde -X-> indoleacetate	[] | [] -> [] | [] -> [] | [] | [] | [] | []	DDC | PSID -> AOC1 | MAO -> ALDH | ALDH7A1 | ALDH9A1 | AAO1_2 | AAO4
LE3	mLE3_06	Tryptophan to IAA II	3	0	tryptophan -X-> tryptamine -X-> indole-3-acetaldehyde -X-> indoleacetate	[] | [] -> [] | [] -> [] | [] | [] | [] | []	DDC | PSID -> AOC1 | MAO -> ALDH | ALDH7A1 | ALDH9A1 | AAO1_2 | AAO4
LE3	mLE3_07	Tryptophan to IAA II	3	1	tryptophan ---> tryptamine -X-> indole-3-acetaldehyde -X-> indoleacetate	[] | PSID -> [] | [] -> [] | [] | [] | [] | []	DDC | PSID -> AOC1 | MAO -> ALDH | ALDH7A1 | ALDH9A1 | AAO1_2 | AAO4
LE3	mLE3_08	Tryptophan to IAA II	3	0	tryptophan -X-> tryptamine -X-> indole-3-acetaldehyde -X-> indoleacetate	[] | [] -> [] | [] -> [] | [] | [] | [] | []	DDC | PSID -> AOC1 | MAO -> ALDH | ALDH7A1 | ALDH9A1 | AAO1_2 | AAO4
LE3	mLE3_09	Tryptophan to IAA II	3	0	tryptophan -X-> tryptamine -X-> indole-3-acetaldehyde -X-> indoleacetate	[] | [] -> [] | [] -> [] | [] | [] | [] | []	DDC | PSID -> AOC1 | MAO -> ALDH | ALDH7A1 | ALDH9A1 | AAO1_2 | AAO4
LE3	mLE3_10	Tryptophan to IAA II	3	1	tryptophan ---> tryptamine -X-> indole-3-acetaldehyde -X-> indoleacetate	[] | PSID -> [] | [] -> [] | [] | [] | [] | []	DDC | PSID -> AOC1 | MAO -> ALDH | ALDH7A1 | ALDH9A1 | AAO1_2 | AAO4
LE3	mLE3_11	Tryptophan to IAA II	3	1	tryptophan -X-> tryptamine ---> indole-3-acetaldehyde -X-> indoleacetate	[] | [] -> [] | MAO -> [] | [] | [] | [] | []	DDC | PSID -> AOC1 | MAO -> ALDH | ALDH7A1 | ALDH9A1 | AAO1_2 | AAO4
LE3	mLE3_01	Tryptophan to IAA III	3	0	tryptophan -X-> indolepyruvate -X-> indole-3-acetaldehyde -X-> indoleacetate	[] | [] | [] | [] -> [] -> [] | [] | [] | [] | []	IL4I1 | Tam1 | ARO8 | TAA1 -> ipdC -> ALDH | ALDH7A1 | ALDH9A1 | AAO1_2 | AAO4
LE3	mLE3_02	Tryptophan to IAA III	3	1	tryptophan -X-> indolepyruvate -X-> indole-3-acetaldehyde ---> indoleacetate	[] | [] | [] | [] -> [] -> ALDH | [] | [] | [] | []	IL4I1 | Tam1 | ARO8 | TAA1 -> ipdC -> ALDH | ALDH7A1 | ALDH9A1 | AAO1_2 | AAO4
LE3	mLE3_03	Tryptophan to IAA III	3	0	tryptophan -X-> indolepyruvate -X-> indole-3-acetaldehyde -X-> indoleacetate	[] | [] | [] | [] -> [] -> [] | [] | [] | [] | []	IL4I1 | Tam1 | ARO8 | TAA1 -> ipdC -> ALDH | ALDH7A1 | ALDH9A1 | AAO1_2 | AAO4
LE3	mLE3_04	Tryptophan to IAA III	3	0	tryptophan -X-> indolepyruvate -X-> indole-3-acetaldehyde -X-> indoleacetate	[] | [] | [] | [] -> [] -> [] | [] | [] | [] | []	IL4I1 | Tam1 | ARO8 | TAA1 -> ipdC -> ALDH | ALDH7A1 | ALDH9A1 | AAO1_2 | AAO4
LE3	mLE3_05	Tryptophan to IAA III	3	0	tryptophan -X-> indolepyruvate -X-> indole-3-acetaldehyde -X-> indoleacetate	[] | [] | [] | [] -> [] -> [] | [] | [] | [] | []	IL4I1 | Tam1 | ARO8 | TAA1 -> ipdC -> ALDH | ALDH7A1 | ALDH9A1 | AAO1_2 | AAO4
LE3	mLE3_06	Tryptophan to IAA III	3	0	tryptophan -X-> indolepyruvate -X-> indole-3-acetaldehyde -X-> indoleacetate	[] | [] | [] | [] -> [] -> [] | [] | [] | [] | []	IL4I1 | Tam1 | ARO8 | TAA1 -> ipdC -> ALDH | ALDH7A1 | ALDH9A1 | AAO1_2 | AAO4
LE3	mLE3_07	Tryptophan to IAA III	3	0	tryptophan -X-> indolepyruvate -X-> indole-3-acetaldehyde -X-> indoleacetate	[] | [] | [] | [] -> [] -> [] | [] | [] | [] | []	IL4I1 | Tam1 | ARO8 | TAA1 -> ipdC -> ALDH | ALDH7A1 | ALDH9A1 | AAO1_2 | AAO4
LE3	mLE3_08	Tryptophan to IAA III	3	0	tryptophan -X-> indolepyruvate -X-> indole-3-acetaldehyde -X-> indoleacetate	[] | [] | [] | [] -> [] -> [] | [] | [] | [] | []	IL4I1 | Tam1 | ARO8 | TAA1 -> ipdC -> ALDH | ALDH7A1 | ALDH9A1 | AAO1_2 | AAO4
LE3	mLE3_09	Tryptophan to IAA III	3	0	tryptophan -X-> indolepyruvate -X-> indole-3-acetaldehyde -X-> indoleacetate	[] | [] | [] | [] -> [] -> [] | [] | [] | [] | []	IL4I1 | Tam1 | ARO8 | TAA1 -> ipdC -> ALDH | ALDH7A1 | ALDH9A1 | AAO1_2 | AAO4
LE3	mLE3_10	Tryptophan to IAA III	3	0	tryptophan -X-> indolepyruvate -X-> indole-3-acetaldehyde -X-> indoleacetate	[] | [] | [] | [] -> [] -> [] | [] | [] | [] | []	IL4I1 | Tam1 | ARO8 | TAA1 -> ipdC -> ALDH | ALDH7A1 | ALDH9A1 | AAO1_2 | AAO4
LE3	mLE3_11	Tryptophan to IAA III	3	0	tryptophan -X-> indolepyruvate -X-> indole-3-acetaldehyde -X-> indoleacetate	[] | [] | [] | [] -> [] -> [] | [] | [] | [] | []	IL4I1 | Tam1 | ARO8 | TAA1 -> ipdC -> ALDH | ALDH7A1 | ALDH9A1 | AAO1_2 | AAO4
LE3	mLE3_01	Tryptophan to IAA IV	3	0	tryptophan -X-> indole-3-acetaldehyde oxime -X-> 3-indoleacetonitrile -X-> indoleacetate	[] | [] -> [] -> []	CYP79B1_2 | CYP79B3 -> CYP71A13 -> E3.5.5.1
LE3	mLE3_02	Tryptophan to IAA IV	3	0	tryptophan -X-> indole-3-acetaldehyde oxime -X-> 3-indoleacetonitrile -X-> indoleacetate	[] | [] -> [] -> []	CYP79B1_2 | CYP79B3 -> CYP71A13 -> E3.5.5.1
LE3	mLE3_03	Tryptophan to IAA IV	3	0	tryptophan -X-> indole-3-acetaldehyde oxime -X-> 3-indoleacetonitrile -X-> indoleacetate	[] | [] -> [] -> []	CYP79B1_2 | CYP79B3 -> CYP71A13 -> E3.5.5.1
LE3	mLE3_04	Tryptophan to IAA IV	3	0	tryptophan -X-> indole-3-acetaldehyde oxime -X-> 3-indoleacetonitrile -X-> indoleacetate	[] | [] -> [] -> []	CYP79B1_2 | CYP79B3 -> CYP71A13 -> E3.5.5.1
LE3	mLE3_05	Tryptophan to IAA IV	3	0	tryptophan -X-> indole-3-acetaldehyde oxime -X-> 3-indoleacetonitrile -X-> indoleacetate	[] | [] -> [] -> []	CYP79B1_2 | CYP79B3 -> CYP71A13 -> E3.5.5.1
LE3	mLE3_06	Tryptophan to IAA IV	3	0	tryptophan -X-> indole-3-acetaldehyde oxime -X-> 3-indoleacetonitrile -X-> indoleacetate	[] | [] -> [] -> []	CYP79B1_2 | CYP79B3 -> CYP71A13 -> E3.5.5.1
LE3	mLE3_07	Tryptophan to IAA IV	3	1	tryptophan -X-> indole-3-acetaldehyde oxime -X-> 3-indoleacetonitrile ---> indoleacetate	[] | [] -> [] -> E3.5.5.1	CYP79B1_2 | CYP79B3 -> CYP71A13 -> E3.5.5.1
LE3	mLE3_08	Tryptophan to IAA IV	3	0	tryptophan -X-> indole-3-acetaldehyde oxime -X-> 3-indoleacetonitrile -X-> indoleacetate	[] | [] -> [] -> []	CYP79B1_2 | CYP79B3 -> CYP71A13 -> E3.5.5.1
LE3	mLE3_09	Tryptophan to IAA IV	3	0	tryptophan -X-> indole-3-acetaldehyde oxime -X-> 3-indoleacetonitrile -X-> indoleacetate	[] | [] -> [] -> []	CYP79B1_2 | CYP79B3 -> CYP71A13 -> E3.5.5.1
LE3	mLE3_10	Tryptophan to IAA IV	3	0	tryptophan -X-> indole-3-acetaldehyde oxime -X-> 3-indoleacetonitrile -X-> indoleacetate	[] | [] -> [] -> []	CYP79B1_2 | CYP79B3 -> CYP71A13 -> E3.5.5.1
LE3	mLE3_11	Tryptophan to IAA IV	3	0	tryptophan -X-> indole-3-acetaldehyde oxime -X-> 3-indoleacetonitrile -X-> indoleacetate	[] | [] -> [] -> []	CYP79B1_2 | CYP79B3 -> CYP71A13 -> E3.5.5.1
LE3	mLE3_01	Tryptophan to IAA V	4	1	tryptophan -X-> indole-3-acetaldehyde oxime -X-> 3-indoleacetonitrile -X-> indole-3-acetamide ---> indoleacetate	[] | [] -> [] -> [] -> amiE | []	CYP79B1_2 | CYP79B3 -> CYP71A13 -> nthA + nthB -> amiE | iaaH
LE3	mLE3_02	Tryptophan to IAA V	4	1	tryptophan -X-> indole-3-acetaldehyde oxime -X-> 3-indoleacetonitrile -X-> indole-3-acetamide ---> indoleacetate	[] | [] -> [] -> [] -> amiE | iaaH	CYP79B1_2 | CYP79B3 -> CYP71A13 -> nthA + nthB -> amiE | iaaH
LE3	mLE3_03	Tryptophan to IAA V	4	1	tryptophan -X-> indole-3-acetaldehyde oxime -X-> 3-indoleacetonitrile -X-> indole-3-acetamide ---> indoleacetate	[] | [] -> [] -> [] -> amiE | []	CYP79B1_2 | CYP79B3 -> CYP71A13 -> nthA + nthB -> amiE | iaaH
LE3	mLE3_04	Tryptophan to IAA V	4	1	tryptophan -X-> indole-3-acetaldehyde oxime -X-> 3-indoleacetonitrile -X-> indole-3-acetamide ---> indoleacetate	[] | [] -> [] -> [] -> amiE | []	CYP79B1_2 | CYP79B3 -> CYP71A13 -> nthA + nthB -> amiE | iaaH
LE3	mLE3_05	Tryptophan to IAA V	4	2	tryptophan -X-> indole-3-acetaldehyde oxime -X-> 3-indoleacetonitrile ---> indole-3-acetamide ---> indoleacetate	[] | [] -> [] -> nthA + nthB -> amiE | []	CYP79B1_2 | CYP79B3 -> CYP71A13 -> nthA + nthB -> amiE | iaaH
LE3	mLE3_06	Tryptophan to IAA V	4	2	tryptophan -X-> indole-3-acetaldehyde oxime -X-> 3-indoleacetonitrile ---> indole-3-acetamide ---> indoleacetate	[] | [] -> [] -> nthB + nthA -> amiE | []	CYP79B1_2 | CYP79B3 -> CYP71A13 -> nthA + nthB -> amiE | iaaH
LE3	mLE3_07	Tryptophan to IAA V	4	1	tryptophan -X-> indole-3-acetaldehyde oxime -X-> 3-indoleacetonitrile -X-> indole-3-acetamide ---> indoleacetate	[] | [] -> [] -> [] -> amiE | []	CYP79B1_2 | CYP79B3 -> CYP71A13 -> nthA + nthB -> amiE | iaaH
LE3	mLE3_08	Tryptophan to IAA V	4	2	tryptophan -X-> indole-3-acetaldehyde oxime -X-> 3-indoleacetonitrile ---> indole-3-acetamide ---> indoleacetate	[] | [] -> [] -> nthA + nthB -> amiE | []	CYP79B1_2 | CYP79B3 -> CYP71A13 -> nthA + nthB -> amiE | iaaH
LE3	mLE3_09	Tryptophan to IAA V	4	1	tryptophan -X-> indole-3-acetaldehyde oxime -X-> 3-indoleacetonitrile -X-> indole-3-acetamide ---> indoleacetate	[] | [] -> [] -> [] -> amiE | []	CYP79B1_2 | CYP79B3 -> CYP71A13 -> nthA + nthB -> amiE | iaaH
LE3	mLE3_10	Tryptophan to IAA V	4	1	tryptophan -X-> indole-3-acetaldehyde oxime -X-> 3-indoleacetonitrile -X-> indole-3-acetamide ---> indoleacetate	[] | [] -> [] -> [] -> amiE | []	CYP79B1_2 | CYP79B3 -> CYP71A13 -> nthA + nthB -> amiE | iaaH
LE3	mLE3_11	Tryptophan to IAA V	4	0	tryptophan -X-> indole-3-acetaldehyde oxime -X-> 3-indoleacetonitrile -X-> indole-3-acetamide -X-> indoleacetate	[] | [] -> [] -> [] -> [] | []	CYP79B1_2 | CYP79B3 -> CYP71A13 -> nthA + nthB -> amiE | iaaH
